# Supplementary material for: Structural basis of prokaryotic ubiquitin-like protein engagement and translocation by the mycobacterial Mpa-proteasome complex
Source: Nat Commun. 2022 Jan 12;13:276. doi: 10.1038/s41467-021-27787-3 (PMC8755798; doi:10.1038/s41467-021-27787-3)
Supplement: Supplementary file 3 — Source Data [file 41467_2021_27787_MOESM3_ESM.xlsx]

## Sheet: Fig. 4b
					Δmpa								Δmpa+WT								Δmpa+HLCg
α-RecA
α-RpoB

## Sheet: Calibration ATPase assay
μM Pi	Abs
0	0.654
20	0.622
50	0.587
100	0.562
200	0.525
300	0.453
400	0.397
500	0.353
600	0.271

## Sheet: HLCg
c1		c2		c3
Time (min)	Abs	Time (min)	Abs	Time (min)	Abs
0.000833333	0.800935	0.0625	0.863327	0.104167	0.920403
0.1825	0.801914	0.225833	0.865418	0.270833	0.92004
0.3475	0.802297	0.390833	0.86443	0.4325	0.920014
0.509167	0.802394	0.554167	0.862084	0.5975	0.919535
0.674167	0.80237	0.7175	0.86438	0.7625	0.919177
0.839167	0.803155	0.8825	0.860628	0.925833	0.915857
1.00417	0.800602	1.0475	0.862078	1.09083	0.914919
1.1675	0.800135	1.2125	0.859019	1.25417	0.912973
1.3325	0.798838	1.37583	0.857211	1.41917	0.910957
1.49583	0.796942	1.53917	0.855501	1.5825	0.90882
1.66083	0.795487	1.70417	0.852736	1.7475	0.905374
1.82417	0.793598	1.86917	0.850224	1.9125	0.90256
1.98917	0.791774	2.03417	0.847286	2.07583	0.900543
2.15417	0.7882	2.19917	0.844832	2.24083	0.898835
2.31917	0.785896	2.3625	0.842887	2.40583	0.894787
2.4825	0.784038	2.52583	0.839059	2.57083	0.892229
2.64583	0.781322	2.69083	0.836236	2.73417	0.889148
2.81083	0.777742	2.85583	0.834684	2.89917	0.886553
2.97583	0.775945	3.02083	0.83023	3.06417	0.884466													mean	SE
3.1425	0.773502	3.18417	0.828993	3.22917	0.88084											1	225.424	237.288	5.95235
3.3125	0.770786	3.3575	0.826198	3.40083	0.878598											2	242.373
3.4775	0.767033	3.5225	0.823454	3.56417	0.876442											3	244.068
3.6425	0.76487	3.6875	0.819608	3.72917	0.873936
3.8075	0.762226	3.8525	0.816649	3.89417	0.869938
3.9725	0.758634	4.0175	0.814482	4.05917	0.865995											0.1 μM of ATPase hexamer is used for the assay
4.1375	0.757705	4.18083	0.811627	4.22417	0.864329
4.30083	0.754057	4.34417	0.808482	4.38583	0.861294
4.46417	0.750454	4.5075	0.806075	4.5525	0.859176
4.62917	0.748842	4.6725	0.803392	4.7175	0.855367
4.79417	0.745412	4.8375	0.801279	4.88083	0.85304
4.9575	0.7433	5.0025	0.798919	5.04583	0.848938
5.12417	0.740326	5.16583	0.795396	5.21083	0.846846
5.2875	0.73881	5.33083	0.793646	5.37417	0.844525
5.45083	0.73592	5.49583	0.789931	5.53917	0.842809
5.61583	0.732656	5.66083	0.788262	5.70417	0.839187
5.78083	0.730872	5.82417	0.784929	5.86917	0.835991
5.94417	0.727539	5.99083	0.783123	6.0325	0.833153
6.11083	0.72434	6.15417	0.779247	6.1975	0.82993
6.27583	0.721443	6.31917	0.776797	6.36083	0.827933
6.43917	0.720098	6.48417	0.774805	6.52583	0.82494
6.60417	0.716906	6.6475	0.771102	6.69083	0.822758
6.7675	0.714486	6.8125	0.768676	6.85583	0.819961
6.9325	0.712918	6.97583	0.766539	7.01917	0.817821
7.0975	0.709586	7.14083	0.764674	7.18417	0.814678
7.2625	0.707754	7.30417	0.760911	7.3475	0.812208
7.42417	0.705771	7.46917	0.758337	7.51083	0.809998
7.58917	0.702426	7.6325	0.755948	7.67583	0.806951
7.75583	0.699917	7.7975	0.754157	7.84083	0.804727
7.9175	0.69658	7.9625	0.749866	8.00583	0.801346
8.0825	0.695619	8.1275	0.747993	8.17083	0.798609
8.2475	0.694022	8.29083	0.745576	8.33417	0.796753
8.4125	0.690036	8.45583	0.743767	8.49917	0.794722
8.5775	0.688218	8.62083	0.741863	8.6625	0.79159
8.74083	0.686148	8.78583	0.738935	8.8275	0.788919
8.90583	0.683525	8.94917	0.73581	8.9925	0.787508
9.07083	0.681929	9.11417	0.733072	9.15583	0.784298
9.23417	0.679056	9.27917	0.731531	9.32083	0.782589
9.39917	0.676822	9.4425	0.729082	9.48583	0.779525
9.56417	0.674722	9.60583	0.726843	9.64917	0.776767
9.7275	0.672123	9.77083	0.723274	9.81417	0.773776
9.89083	0.670846	9.93583	0.722113	9.9775	0.774436
10.0542	0.667829	10.0992	0.719702	10.1425	0.769677
10.2192	0.666381	10.2642	0.717456	10.3075	0.767856
10.3858	0.664084	10.4275	0.714331	10.4708	0.764728
10.5492	0.661267	10.5925	0.712002	10.6358	0.764184
10.7142	0.658388	10.7558	0.7092	10.8008	0.761424
10.8758	0.657484	10.9208	0.707275	10.9625	0.758118
11.0408	0.65483	11.0858	0.706195	11.1275	0.757091
11.2042	0.653602	11.2492	0.703695	11.2925	0.753356
11.3692	0.651323	11.4125	0.701293	11.4558	0.751299
11.5342	0.648645	11.5775	0.698892	11.6208	0.748841
11.6992	0.646408	11.7425	0.697289	11.7858	0.747549
11.8642	0.644101	11.9075	0.694415	11.9508	0.744222
12.0275	0.642378	12.0708	0.692765	12.1142	0.742513
12.1925	0.640127	12.2358	0.691152	12.2792	0.740436
12.3575	0.638355	12.3992	0.688139	12.4442	0.736941
12.5208	0.636438	12.5642	0.686046	12.6075	0.736239
12.6858	0.633801	12.7292	0.68291	12.7708	0.733491
12.8492	0.631119	12.8942	0.6816	12.9358	0.732017
13.0142	0.629697	13.0575	0.679525	13.1008	0.730099
13.1792	0.628384	13.2208	0.677535	13.2658	0.728272
13.3425	0.626161	13.3858	0.674928	13.4292	0.725944
13.5075	0.624113	13.5508	0.673812	13.5942	0.723417
13.6725	0.622389	13.7142	0.671489	13.7592	0.722247
13.8358	0.620444	13.8792	0.669065	13.9242	0.719586
13.9992	0.618846	14.0442	0.667325	14.0875	0.717682
14.1642	0.616107	14.2092	0.665506	14.2525	0.7156
14.3292	0.614622	14.3725	0.662855	14.4158	0.71465
14.4942	0.611701	14.5375	0.660927	14.5808	0.712007
14.6558	0.61057	14.7008	0.659579	14.7458	0.708682
14.8208	0.60904	14.8658	0.657627	14.9075	0.707921
14.9858	0.607511	15.0308	0.655701
15.1508	0.604475	15.1942	0.653565
15.3158	0.603399	15.3592	0.652783
15.4808	0.601251	15.5225	0.649653
15.6442	0.599705	15.6875	0.647864
15.8075	0.598001	15.8508	0.645311
15.9725	0.5965	16.0158	0.643625
		16.1808	0.642017
		16.3458	0.640982
		16.5092	0.638556
		16.6742	0.636342
		16.8392	0.635207
		17.0025	0.633554
		17.1675	0.632113
		17.3392	0.629823
		17.5042	0.62842
		17.6692	0.626551
		17.8325	0.625174
		17.9958	0.622862
		18.1608	0.62212
		18.3258	0.618947
		18.4908	0.617643
		18.6558	0.616044
		18.8192	0.615705
		18.9825	0.612889
		19.1458	0.611642
		19.3125	0.610314
		19.4758	0.607453
		19.6408	0.606169
		19.8042	0.60516
		19.9692	0.603875
		20.1342	0.603077
		20.3075	0.601052
		20.4708	0.599353
		20.6358	0.598449
		20.8092	0.595477
		20.9725	0.594667
		21.1458	0.593064
		21.3092	0.591216
		21.4742	0.589036
		21.6392	0.58824
		21.8042	0.587546
		21.9675	0.584856
		22.1325	0.583891
		22.2958	0.582643
		22.4592	0.582419
		22.6242	0.579947
		22.7975	0.579266
		22.9625	0.57723
		23.1258	0.576444
		23.2892	0.574268
		23.4542	0.574136
		23.6192	0.572442
		23.7825	0.569273
		23.9475	0.569368
		24.1108	0.56789
		24.2758	0.566685
		24.4408	0.564708
		24.6042	0.564397
		24.7692	0.563086
		24.9342	0.561281
		25.0975	0.559802
		25.2625	0.559132
		25.4275	0.557566
		25.5908	0.556333
		25.7558	0.555065
		25.9192	0.554405
		26.0825	0.552875
		26.2475	0.551205
		26.4125	0.551093
		26.5758	0.548984
		26.7408	0.547561
		26.9042	0.547018
		27.0692	0.546334
		27.2325	0.545262
		27.3975	0.544017
		27.5625	0.542161
		27.7258	0.54146
		27.8892	0.540816
		28.0542	0.539564
		28.2192	0.539325
		28.3825	0.537417
		28.5475	0.535858
		28.7125	0.534489
		28.8775	0.534865
		29.0425	0.533298
		29.2075	0.532265
		29.3708	0.531276
		29.5342	0.53053
		29.7008	0.530429
		29.8658	0.528271
		30.0308	0.526867
		30.2042	0.526043
		30.3675	0.525726
		30.5342	0.524693
		30.6975	0.523635
		30.8625	0.522403
		31.0275	0.522023
		31.1908	0.520646
		31.3558	0.519387
		31.5208	0.518758
		31.6858	0.517776
		31.8492	0.517145
		32.0125	0.515803
		32.1792	0.515271
		32.3425	0.513636
		32.5075	0.513485
		32.6725	0.51245
		32.8375	0.511496
		33.0025	0.511174
		33.1658	0.510605
		33.3308	0.509906
		33.4958	0.508209
		33.6608	0.508727
		33.8242	0.506451
		33.9892	0.506276
		34.1542	0.505796
		34.3192	0.505012
		34.4842	0.50469
		34.6475	0.503475
		34.8142	0.503727
		34.9775	0.502123
		35.1425	0.502003
		35.3075	0.500833
		35.4725	0.500699
		35.6358	0.500364
		35.8008	0.499141
		35.9658	0.498791
		36.1292	0.498079
		36.2942	0.495871
		36.4592	0.495304
		36.6225	0.495861
		36.7892	0.494722
		36.9525	0.49469
		37.1175	0.493808
		37.2825	0.493465
		37.4458	0.493104
		37.6125	0.49215
		37.7758	0.491224
		37.9408	0.490858
		38.1058	0.489842
		38.2708	0.490398
		38.4358	0.488853
		38.5992	0.48858
		38.7642	0.488081
		38.9292	0.488311
		39.0942	0.48675
		39.2592	0.486642
		39.4242	0.487324
		39.5892	0.485543
		39.7525	0.485074
		39.9175	0.483789
		40.0825	0.483702
		40.2475	0.483914
		40.4125	0.482762
		40.5758	0.482389
		40.7408	0.482845
		40.9058	0.481664
		41.0708	0.481431
		41.2358	0.479738
		41.3992	0.480473
		41.5642	0.480777
		41.7292	0.479108
		41.8942	0.479603
		42.0575	0.478301
		42.2225	0.478658
		42.3875	0.477412
		42.5508	0.477207
		42.7158	0.476594
		42.8908	0.4765
		43.0542	0.475417
		43.2192	0.475278
		43.3825	0.475646
		43.5475	0.47526
		43.7125	0.475403
		43.8758	0.473734
		44.0425	0.473898
		44.2058	0.473869
		44.3708	0.473618
		44.5358	0.472667
		44.7008	0.472955
		44.8658	0.472804
		45.0292	0.471767
		45.1942	0.471481
		45.3575	0.47132
		45.5225	0.470831
		45.6875	0.47077
		45.8525	0.470206
		46.0158	0.470164
		46.1808	0.469805
		46.3475	0.469046
		46.5125	0.469076
		46.6758	0.468482
		46.8408	0.469086
		47.0042	0.468104
		47.1692	0.468086
		47.3342	0.467004
		47.4992	0.467765
		47.6625	0.467354
		47.8275	0.46723
		47.9925	0.466775
		48.1558	0.466806
		48.3208	0.466263
		48.4858	0.466505
		48.6508	0.466428
		48.8242	0.46554
		48.9875	0.466412
		49.1525	0.466429
		49.3175	0.465594
		49.4825	0.465063
		49.6458	0.464266
		49.8108	0.464209
		49.9758	0.464798
		50.1408	0.464367
		50.3058	0.463524
		50.4692	0.463766
		50.6342	0.464063
		50.7992	0.463602
		50.9625	0.463006
		51.1275	0.463233
		51.2925	0.463139
		51.4575	0.462428
		51.6292	0.463524
		51.7942	0.462598
		51.9592	0.463021
		52.1242	0.461322
		52.2892	0.461932
		52.4525	0.461991
		52.6175	0.462521
		52.7825	0.462206
		52.9475	0.461476
		53.1108	0.461378
		53.2758	0.462197
		53.4408	0.460755
		53.6058	0.461186
		53.7692	0.46146
		53.9342	0.461087
		54.1092	0.461204
		54.2708	0.46025
		54.4358	0.460816
		54.6008	0.460316
		54.7658	0.459851
		54.9308	0.460109
		55.0942	0.459727
		55.2592	0.460255
		55.4242	0.459617
		55.5875	0.459669
		55.7525	0.459975
		55.9158	0.459192
		56.0808	0.459467
		56.2475	0.459012
		56.4108	0.45888
		56.5758	0.459731
		56.7392	0.459164
		56.9042	0.459787
		57.0692	0.458794
		57.2408	0.457954
		57.4075	0.45961
		57.5708	0.458952
		57.7358	0.459006
		57.9008	0.458669
		58.0658	0.458913
		58.2292	0.458126
		58.3942	0.458659
		58.5575	0.458623
		58.7225	0.458366
		58.8875	0.458215
		59.0525	0.458314
		59.2175	0.458493
		59.3808	0.458198
		59.5475	0.458627
		59.7108	0.458379
		59.8775	0.457317
		60.0408	0.458093
		60.2058	0.457735
c1,
c1
Collection Time: 2/25/2021 12:27:41 PM
Operator Name :
Kinetics Software Version: 3.00(182)
Parameter List :
Instrument Cary 100
Instrument version 12.00
Wavelength (nm) 291.00
Ordinate mode Abs
SBW (nm) 1.0
Ave Time (sec) 0.100
Dwell Time(sec) 0.00
Cycle Time(min) 0.00
Stop Time(min) 60.00
Comments
Method Log :
Method Name : C:\Documents and Settings\GlockshuberLab\My Documents\mikhail\cglu.BKN
Date/Time stamp: 2/25/2021 12:27:18 PM
Method Modifications:
Saved as C:\Documents and Settings\GlockshuberLab\My Documents\mikhail\cglu.BKN
SampleOrBlank 1 Changed: 2/25/2021 12:27:41 PM, Old:wt1, New:c1
SampleOrBlank 2 Changed: 2/25/2021 12:27:41 PM, Old:wt2, New:c2
SampleOrBlank 3 Changed: 2/25/2021 12:27:41 PM, Old:wt3, New:c3
End Method Modifications
<Current Wavelength> , 291.00
<Current Cell> , 1
<Cycle Count> , 366
c2,
c2
Collection Time: 2/25/2021 12:27:41 PM
Operator Name :
Kinetics Software Version: 3.00(182)
Parameter List :
Instrument Cary 100
Instrument version 12.00
Wavelength (nm) 291.00
Ordinate mode Abs
SBW (nm) 1.0
Ave Time (sec) 0.100
Dwell Time(sec) 0.00
Cycle Time(min) 0.00
Stop Time(min) 60.00
Comments
Method Log :
Method Name : C:\Documents and Settings\GlockshuberLab\My Documents\mikhail\cglu.BKN
Date/Time stamp: 2/25/2021 12:27:18 PM
Method Modifications:
Saved as C:\Documents and Settings\GlockshuberLab\My Documents\mikhail\cglu.BKN
SampleOrBlank 1 Changed: 2/25/2021 12:27:41 PM, Old:wt1, New:c1
SampleOrBlank 2 Changed: 2/25/2021 12:27:41 PM, Old:wt2, New:c2
SampleOrBlank 3 Changed: 2/25/2021 12:27:41 PM, Old:wt3, New:c3
End Method Modifications
<Current Wavelength> , 291.00
<Current Cell> , 1
<Cycle Count> , 366
c3,
c3
Collection Time: 2/25/2021 12:27:41 PM
Operator Name :
Kinetics Software Version: 3.00(182)
Parameter List :
Instrument Cary 100
Instrument version 12.00
Wavelength (nm) 291.00
Ordinate mode Abs
SBW (nm) 1.0
Ave Time (sec) 0.100
Dwell Time(sec) 0.00
Cycle Time(min) 0.00
Stop Time(min) 60.00
Comments
Method Log :
Method Name : C:\Documents and Settings\GlockshuberLab\My Documents\mikhail\cglu.BKN
Date/Time stamp: 2/25/2021 12:27:18 PM
Method Modifications:
Saved as C:\Documents and Settings\GlockshuberLab\My Documents\mikhail\cglu.BKN
SampleOrBlank 1 Changed: 2/25/2021 12:27:41 PM, Old:wt1, New:c1
SampleOrBlank 2 Changed: 2/25/2021 12:27:41 PM, Old:wt2, New:c2
SampleOrBlank 3 Changed: 2/25/2021 12:27:41 PM, Old:wt3, New:c3
End Method Modifications
<Current Wavelength> , 291.00
<Current Cell> , 1
<Cycle Count> , 366

## Sheet: Sup. Fig. 9b WT
1		2		3
Time (min)	Abs	Time (min)	Abs	Time (min)	Abs
0.000833333	0.936202	0.0541667	0.910982	0.0958333	0.916595
0.174167	0.934208	0.2175	0.910911	0.260833	0.915192
0.3375	0.934835	0.3825	0.911176	0.424167	0.916844
0.5025	0.934076	0.545833	0.909411	0.589167	0.916355
0.6675	0.933413	0.710833	0.91074	0.7525	0.915623
0.830833	0.931837	0.875833	0.909886	0.9175	0.915951
0.995833	0.930813	1.03917	0.909191	1.0825	0.915797
1.15917	0.92991	1.20417	0.907458	1.2475	0.915221
1.32417	0.930209	1.36917	0.906532	1.41083	0.91457
1.48917	0.927513	1.53083	0.905821	1.57583	0.913209
1.65417	0.926045	1.6975	0.904846	1.73917	0.911206
1.8175	0.925248	1.86083	0.903762	1.90417	0.910307
1.9825	0.924387	2.02583	0.90392	2.06917	0.908985
2.14583	0.922169	2.18917	0.902286	2.2325	0.908113
2.30917	0.920696	2.35417	0.900928	2.3975	0.905199
2.47417	0.91908	2.5175	0.900322	2.56083	0.905862												mean	SE
2.63917	0.917297	2.68083	0.898768	2.72583	0.903561										1	137.288	138.701	0.831616
2.8025	0.914984	2.84583	0.897786	2.88917	0.901831										2	140.678
2.96583	0.91482	3.01083	0.896477	3.0525	0.900046										3	138.136
3.13083	0.913033	3.17583	0.894374	3.2175	0.899134
3.29583	0.910781	3.33917	0.894053	3.3825	0.897003
3.45917	0.908629	3.5025	0.892282	3.54583	0.896359										0.1 μM of ATPase hexamer is used for the assay
3.62417	0.908111	3.6675	0.889983	3.71083	0.894642
3.7875	0.906173	3.8325	0.890421	3.87583	0.892166
3.9525	0.905517	3.99583	0.888912	4.03917	0.891282
4.1175	0.902943	4.15917	0.886895	4.20417	0.890416
4.28083	0.902413	4.32583	0.886009	4.3675	0.88755
4.44417	0.901012	4.4875	0.884254	4.5325	0.887302
4.6075	0.899704	4.6525	0.882956	4.69583	0.886063
4.7725	0.897013	4.8175	0.880791	4.85917	0.884279
4.9375	0.896995	4.98083	0.880317	5.02417	0.88359
5.1025	0.895145	5.14583	0.878886	5.18917	0.880272
5.2675	0.893109	5.30917	0.87857	5.35417	0.880218
5.43083	0.891079	5.47417	0.876473	5.51917	0.877567
5.59583	0.891808	5.63917	0.875706	5.6825	0.876217
5.75917	0.889243	5.8025	0.873574	5.84583	0.87539
5.92417	0.885566	5.9675	0.872216	6.01083	0.873953
6.08917	0.885931	6.13083	0.871624	6.17583	0.872306
6.2525	0.885075	6.2975	0.868323	6.33917	0.870351
6.4175	0.883596	6.46083	0.867024	6.5025	0.869681
6.5875	0.881026	6.6325	0.865652	6.67583	0.86777
6.75417	0.879867	6.7975	0.863922	6.84083	0.865758
6.9175	0.878937	6.9625	0.863114	7.00417	0.864548
7.0825	0.876786	7.12583	0.86247	7.16917	0.863269
7.24583	0.874427	7.29083	0.860312	7.3325	0.862033
7.41083	0.872973	7.45583	0.858827	7.6625	0.859413
7.57583	0.873588	7.61917	0.857731	7.8275	0.857523
7.74083	0.870699	7.7825	0.856527	7.99083	0.855727
7.9025	0.869959	7.9475	0.854111	8.15417	0.854797
8.0675	0.86795	8.1125	0.851906	8.31917	0.853664
8.2325	0.867277	8.27583	0.852781	8.48417	0.852148
8.3975	0.865835	8.44083	0.850916	8.64917	0.850982
8.5625	0.862927	8.60417	0.849075	8.8125	0.84935
8.7275	0.862369	8.76917	0.847215	8.97583	0.848326
8.89083	0.861799	8.93417	0.844666	9.14083	0.847768
9.05417	0.860054	9.09917	0.844516	9.30583	0.84469
9.21917	0.859843	9.2625	0.842763	9.47083	0.844717
9.38417	0.857536	9.4275	0.841244	9.63583	0.843084
9.5475	0.856402	9.5925	0.840379	9.79917	0.840904
9.7125	0.855227	9.75583	0.8394	9.9625	0.84046
9.87583	0.853836	9.92083	0.837764	10.1275	0.838525
10.0408	0.851813	10.0842	0.835712	10.2925	0.837401
10.2042	0.851588	10.2492	0.834586	10.4642	0.835152
10.3758	0.849076	10.4225	0.83336	10.6308	0.834741
10.5425	0.848753	10.5858	0.831448	10.8042	0.83293
10.7142	0.846097	10.7592	0.830818	10.9675	0.830814
10.8808	0.846031	10.9242	0.828314	11.1308	0.829597
11.0442	0.843998	11.0892	0.827967	11.2958	0.828114
11.2092	0.843051	11.2525	0.826369	11.4608	0.827729
11.3742	0.841265	11.4175	0.825392	11.6242	0.826239
11.5375	0.841478	11.5808	0.824035	11.7892	0.82436
11.7008	0.839797	11.7458	0.822274	11.9542	0.823762
11.8658	0.838263	11.9092	0.821322	12.1175	0.823361
12.0292	0.836725	12.0742	0.820059	12.2808	0.821751
12.1958	0.834725	12.2375	0.819172	12.4458	0.81998
12.3592	0.834014	12.4025	0.817591	12.6108	0.817373
12.5225	0.832256	12.5658	0.816072	12.7742	0.818508
12.6858	0.83177	12.7308	0.815235	12.9375	0.81626
12.8508	0.83064	12.8958	0.813505	13.1025	0.815194
13.0158	0.828739	13.0592	0.812035	13.2658	0.813706
13.1792	0.827664	13.2242	0.81124	13.4392	0.812431
13.3508	0.826743	13.3958	0.80942	13.6025	0.811343
13.5175	0.825731	13.5608	0.808453	13.7675	0.810629
13.6792	0.82447	13.7242	0.807157	13.9325	0.809649
13.8442	0.823459	13.8892	0.80674	14.0958	0.807464
14.0092	0.821731	14.0525	0.804686	14.2592	0.805903
14.1725	0.820977	14.2175	0.803484	14.4242	0.806002
14.3375	0.818435	14.3825	0.803058	14.5892	0.804456
14.5025	0.817788	14.5475	0.801703	14.7542	0.802828
14.6675	0.81721	14.7108	0.800703	14.9275	0.802791
14.8375	0.815321	14.8842	0.799256	15.0908	0.800091
wt1,
wt1
Collection Time: 3/7/2021 10:34:58 AM
Operator Name :
Kinetics Software Version: 3.00(182)
Parameter List :
Instrument Cary 100
Instrument version 12.00
Wavelength (nm) 291.00
Ordinate mode Abs
SBW (nm) 1.0
Ave Time (sec) 0.100
Dwell Time(sec) 0.00
Cycle Time(min) 0.00
Stop Time(min) 60.00
Comments
Method Log :
Method Name : C:\Documents and Settings\GlockshuberLab\My Documents\mikhail\wt_2.BKN
Date/Time stamp: 3/7/2021 10:34:39 AM
Method Modifications:
Opened C:\Documents and Settings\GlockshuberLab\My Documents\mikhail\cglu.BKN
Saved as C:\Documents and Settings\GlockshuberLab\My Documents\mikhail\wt_2.BKN
SampleOrBlank 1 Changed: 3/7/2021 10:34:58 AM, Old:c1, New:wt1
SampleOrBlank 2 Changed: 3/7/2021 10:34:58 AM, Old:c2, New:wt2
SampleOrBlank 3 Changed: 3/7/2021 10:34:58 AM, Old:c3, New:wt3
End Method Modifications
<Current Wavelength> , 291.00
<Current Cell> , 1
<Cycle Count> , 366
wt2,
wt2
Collection Time: 3/7/2021 10:34:58 AM
Operator Name :
Kinetics Software Version: 3.00(182)
Parameter List :
Instrument Cary 100
Instrument version 12.00
Wavelength (nm) 291.00
Ordinate mode Abs
SBW (nm) 1.0
Ave Time (sec) 0.100
Dwell Time(sec) 0.00
Cycle Time(min) 0.00
Stop Time(min) 60.00
Comments
Method Log :
Method Name : C:\Documents and Settings\GlockshuberLab\My Documents\mikhail\wt_2.BKN
Date/Time stamp: 3/7/2021 10:34:39 AM
Method Modifications:
Opened C:\Documents and Settings\GlockshuberLab\My Documents\mikhail\cglu.BKN
Saved as C:\Documents and Settings\GlockshuberLab\My Documents\mikhail\wt_2.BKN
SampleOrBlank 1 Changed: 3/7/2021 10:34:58 AM, Old:c1, New:wt1
SampleOrBlank 2 Changed: 3/7/2021 10:34:58 AM, Old:c2, New:wt2
SampleOrBlank 3 Changed: 3/7/2021 10:34:58 AM, Old:c3, New:wt3
End Method Modifications
<Current Wavelength> , 291.00
<Current Cell> , 1
<Cycle Count> , 366
wt3,
wt3
Collection Time: 3/7/2021 10:34:58 AM
Operator Name :
Kinetics Software Version: 3.00(182)
Parameter List :
Instrument Cary 100
Instrument version 12.00
Wavelength (nm) 291.00
Ordinate mode Abs
SBW (nm) 1.0
Ave Time (sec) 0.100
Dwell Time(sec) 0.00
Cycle Time(min) 0.00
Stop Time(min) 60.00
Comments
Method Log :
Method Name : C:\Documents and Settings\GlockshuberLab\My Documents\mikhail\wt_2.BKN
Date/Time stamp: 3/7/2021 10:34:39 AM
Method Modifications:
Opened C:\Documents and Settings\GlockshuberLab\My Documents\mikhail\cglu.BKN
Saved as C:\Documents and Settings\GlockshuberLab\My Documents\mikhail\wt_2.BKN
SampleOrBlank 1 Changed: 3/7/2021 10:34:58 AM, Old:c1, New:wt1
SampleOrBlank 2 Changed: 3/7/2021 10:34:58 AM, Old:c2, New:wt2
SampleOrBlank 3 Changed: 3/7/2021 10:34:58 AM, Old:c3, New:wt3
End Method Modifications
<Current Wavelength> , 291.00
<Current Cell> , 1
<Cycle Count> , 366

## Sheet: Sup. Fig. 9b K340A
1		2		3
Time (min)	Abs	Time (min)	Abs	Time (min)	Abs
0.000833333	0.835282	0.0541667	0.809716	0.0958333	0.806089
0.174167	0.835579	0.2175	0.813286	0.260833	0.807308
0.3375	0.837415	0.380833	0.81232	0.425833	0.810726
0.5025	0.839129	0.545833	0.814742	0.589167	0.812544
0.6675	0.8386	0.710833	0.816202	0.754167	0.813853
0.830833	0.839788	0.874167	0.81839	0.919167	0.815939
0.994167	0.84084	1.03917	0.816574	1.0825	0.817112
1.16083	0.840749	1.2025	0.818177	1.2475	0.818427
1.3225	0.841901	1.3675	0.81922	1.40917	0.81932
1.4875	0.841707	1.53083	0.820203	1.57417	0.820198
1.6525	0.841118	1.69583	0.819333	1.7375	0.821815
1.81583	0.843608	1.85917	0.820508	1.90417	0.822199
1.97917	0.84329	2.02417	0.819934	2.0675	0.821672
2.14583	0.843793	2.18917	0.820807	2.2325	0.822212
2.30917	0.844939	2.35417	0.820897	2.3975	0.821683
2.47583	0.843202	2.51917	0.82146	2.56083	0.823521
2.63917	0.843583	2.6825	0.82162	2.72583	0.822766
2.8025	0.844192	2.8475	0.822034	2.89083	0.821643
2.9675	0.8431	3.01083	0.821897	3.05417	0.823309														mean	SE
3.1325	0.844762	3.17583	0.821739	3.21917	0.822488												1	10.6271	9.41243	0.567358
3.29583	0.843869	3.34083	0.821018	3.3825	0.822588												2	8.22034
3.46083	0.844697	3.50583	0.821108	3.5475	0.823464												3	9.38983
3.62417	0.844785	3.66917	0.821477	3.71083	0.823035
3.78917	0.844952	3.83417	0.821996	3.87583	0.822394												0.1 μM of ATPase hexamer is used for the assay
3.95417	0.845477	3.9975	0.822724	4.04083	0.823096
4.11917	0.84404	4.1625	0.820791	4.20417	0.82313
4.2825	0.843598	4.32583	0.821149	4.36917	0.823797
4.4475	0.844595	4.49083	0.821037	4.53417	0.82354
4.61083	0.84398	4.65583	0.820435	4.69917	0.823272
4.7775	0.844296	4.81917	0.822467	4.86417	0.823808
4.9425	0.844543	4.98417	0.820978	5.0275	0.822115
5.10417	0.844776	5.14917	0.821532	5.19083	0.823402
5.26917	0.844266	5.3125	0.821199	5.35583	0.822587
5.4325	0.844949	5.47583	0.821434	5.52083	0.823257
5.59917	0.844053	5.64083	0.821814	5.68583	0.822641
5.76083	0.844648	5.80583	0.821013	5.84917	0.822628
5.9275	0.844744	5.96917	0.821462	6.01417	0.821641
6.09083	0.845289	6.1325	0.820495	6.1775	0.823048
6.25417	0.843651	6.2975	0.820648	6.34083	0.821486
6.41917	0.844631	6.46417	0.820474	6.50583	0.822874
6.58417	0.843709	6.62917	0.82047	6.67083	0.821621
6.74917	0.844233	6.7925	0.82102	6.83583	0.821858
6.91417	0.84339	6.95583	0.82131	6.99917	0.822397
7.07583	0.843558	7.12083	0.821123	7.16417	0.823231
7.2425	0.843532	7.28417	0.82105	7.32917	0.821637
7.40583	0.843459	7.44917	0.821298	7.4925	0.821858
7.57083	0.843702	7.61417	0.819734	7.6575	0.822784
7.73417	0.842967	7.77917	0.819149	7.8225	0.821395
7.89917	0.842768	7.94417	0.820069	7.98583	0.8224
8.06417	0.843237	8.1075	0.82059	8.14917	0.821111
8.2275	0.842836	8.27083	0.819491	8.31583	0.821891
8.3925	0.842193	8.43583	0.820077	8.47917	0.821544
8.5575	0.841846	8.59917	0.820437	8.64417	0.820963
8.72083	0.841578	8.76417	0.8192	8.80917	0.822199
8.88417	0.841308	8.92917	0.81837	8.9725	0.820484
9.04917	0.84248	9.09417	0.819779	9.13583	0.821781
9.2125	0.842045	9.2575	0.81988	9.30083	0.820058
9.3775	0.842163	9.4225	0.819515	9.46417	0.821263
9.5425	0.841337	9.58583	0.819201	9.62917	0.819807
9.70583	0.842386	9.75083	0.818778	9.7925	0.820238
9.86917	0.84073	9.91417	0.820102	9.9575	0.820827
10.0408	0.841338	10.0875	0.818914	10.1292	0.819957
10.2075	0.84114	10.2508	0.819627	10.2942	0.819555
10.3725	0.842423	10.4142	0.819369	10.4592	0.820656
10.5342	0.840397	10.5792	0.818386	10.6225	0.819714
10.6992	0.840247	10.7442	0.81922	10.7875	0.819235
10.8642	0.841953	10.9092	0.818286	10.9508	0.82117
11.0292	0.840992	11.0725	0.81906	11.1158	0.818716
11.1925	0.840792	11.2358	0.819106	11.2808	0.819013
11.3575	0.841214	11.4008	0.81924	11.4458	0.819401
11.5208	0.83916	11.5658	0.817473	11.6092	0.819019
11.6875	0.839801	11.7308	0.817424	11.7725	0.819354
11.8508	0.841156	11.8958	0.818184	11.9375	0.819086
12.0158	0.840441	12.0592	0.8179	12.1025	0.818988
12.1808	0.839884	12.2242	0.818621	12.2658	0.820122
12.3442	0.840069	12.3892	0.81741	12.4308	0.818408
12.5092	0.841129	12.5525	0.817936	12.5958	0.819148
12.6725	0.840718	12.7175	0.817682	12.7608	0.820003
12.8392	0.839554	12.8808	0.817545	12.9242	0.818766
13.0025	0.840362	13.0458	0.817859	13.0875	0.818449
13.1658	0.839982	13.2108	0.817122	13.2525	0.817696
13.3308	0.839208	13.3742	0.818622	13.4175	0.817621
13.5025	0.83916	13.5475	0.818282	13.5908	0.819115
13.6658	0.839729	13.7108	0.817422	13.7542	0.817346
13.8308	0.840143	13.8758	0.817015	13.9192	0.818441
13.9958	0.839833	14.0408	0.81664	14.0825	0.817796
14.1608	0.838705	14.2058	0.817508	14.2475	0.818723
14.3258	0.838846	14.3692	0.816714	14.4125	0.818919
14.4892	0.838814	14.5325	0.816636	14.5775	0.818329
14.6542	0.839806	14.6975	0.817116	14.7425	0.817105
14.8175	0.838248	14.8625	0.817562	14.9042	0.817754
14.9825	0.838498	15.0258	0.817273	15.0692	0.818591
15.1458	0.838656	15.1908	0.816623	15.2325	0.817266
15.3092	0.838313	15.3542	0.816872	15.3975	0.817865
15.4758	0.837495	15.5175	0.817245	15.5625	0.818224
15.6392	0.837447	15.6842	0.816772	15.7258	0.817982
15.8042	0.836986	15.8492	0.815815	15.8908	0.818099
15.9692	0.837888	16.0125	0.816852	16.0575	0.817124
16.1325	0.837426	16.1775	0.816044	16.2192	0.817003
16.2975	0.837364	16.3408	0.815885	16.3842	0.817956
16.4625	0.837792	16.5058	0.815702	16.5492	0.816984
16.6258	0.837436	16.6708	0.816871	16.7142	0.817744
16.7908	0.836921	16.8358	0.816847	16.8775	0.818776
16.9542	0.837938	16.9992	0.817389	17.0425	0.81649
17.1192	0.836507	17.1625	0.815218	17.2075	0.816449
17.2842	0.837277	17.3275	0.816463	17.3708	0.817268
17.4475	0.836617	17.4925	0.814673	17.5342	0.817528
17.6125	0.836034	17.6558	0.815759	17.6992	0.815972
17.7758	0.836463	17.8208	0.816897	17.8642	0.81593
17.9408	0.836703	17.9842	0.815386	18.0275	0.816241
18.1042	0.835567	18.1492	0.814603	18.1908	0.817061
18.2692	0.837271	18.3142	0.816173	18.3558	0.816644
18.4325	0.835547	18.4775	0.81644	18.5192	0.817174
18.5975	0.835938	18.6408	0.814674	18.6842	0.816728
18.7625	0.834882	18.8058	0.815858	18.8492	0.815985
18.9275	0.835668	18.9708	0.815789	19.0142	0.816582
19.0908	0.835525	19.1342	0.816327	19.1775	0.815811
19.2542	0.834526	19.2992	0.815771	19.3408	0.815961
19.4208	0.836016	19.4625	0.81536	19.5058	0.815204
19.5825	0.835709	19.6275	0.814445	19.6708	0.815772
19.7475	0.834013	19.7908	0.814332	19.8358	0.815761
19.9125	0.835213	19.9558	0.814756	19.9992	0.815731
20.0775	0.835389	20.1208	0.814312	20.1642	0.816119
20.2425	0.835253	20.2842	0.814047	20.3292	0.815645
20.4042	0.834516	20.4492	0.814409	20.4925	0.81548
20.5692	0.834331	20.6142	0.814262	20.6575	0.815116
20.7358	0.834532	20.7792	0.813111	20.8208	0.815445
20.8992	0.8341	20.9425	0.815487	20.9858	0.815263
21.0625	0.833838	21.1075	0.814668	21.1508	0.813939
21.2275	0.834016	21.2708	0.814316	21.3142	0.814631
21.3925	0.834693	21.4358	0.814548	21.4792	0.814576
21.5558	0.835553	21.5992	0.814018	21.6425	0.814858
21.7208	0.834887	21.7642	0.813092	21.8075	0.815435
21.8858	0.834025	21.9275	0.814238	21.9725	0.815596
22.0492	0.833884	22.0925	0.813366	22.1358	0.814885
22.2142	0.833676	22.2592	0.813661	22.3008	0.813557
22.3792	0.833909	22.4225	0.81404	22.4642	0.813977
22.5425	0.832729	22.5875	0.81353	22.6292	0.81325
22.7075	0.833162	22.7525	0.813841	22.7958	0.815866
22.8725	0.833538	22.9175	0.813452	22.9592	0.814116
23.0375	0.832882	23.0808	0.814095	23.1225	0.814462
23.2025	0.832975	23.2442	0.813898	23.2892	0.814532
23.3658	0.832676	23.4108	0.813378	23.4542	0.814349
23.5308	0.833118	23.5742	0.813078	23.6175	0.813865
23.6958	0.832546	23.7392	0.813239	23.7808	0.813492
23.8592	0.833741	23.9025	0.812944	23.9475	0.813748
24.0225	0.833005	24.0675	0.812824	24.1108	0.813586
24.1875	0.834127	24.2308	0.812852	24.2758	0.812792
24.3542	0.832843	24.3975	0.813234	24.4392	0.813164
24.5175	0.832669	24.5625	0.813121	24.6042	0.813147
24.6825	0.83189	24.7258	0.813395	24.7692	0.813407
24.8458	0.831723	24.8892	0.813043	24.9325	0.812466
25.0108	0.833067	25.0542	0.813523	25.0975	0.813154
25.1742	0.832101	25.2192	0.813073	25.2608	0.812892
25.3408	0.832443	25.3825	0.811423	25.4258	0.813019
25.5025	0.832255	25.5475	0.812952	25.5908	0.813207
25.6675	0.831595	25.7108	0.812366	25.7542	0.813618
25.8325	0.831849	25.8742	0.8122	25.9175	0.812586
25.9942	0.831497	26.0392	0.812539	26.0825	0.814332
26.1592	0.831435	26.2042	0.81212	26.2475	0.812809
26.3242	0.831269	26.3675	0.811656	26.4108	0.813096
26.4875	0.831079	26.5325	0.811486	26.5758	0.813866
26.6542	0.83072	26.6975	0.811835	26.7392	0.811925
26.8175	0.832	26.8608	0.811911	26.9058	0.812377
26.9825	0.831435	27.0258	0.811635	27.0692	0.812164
27.1458	0.830588	27.1892	0.812112	27.2342	0.811915
27.3108	0.830018	27.3542	0.811382	27.3992	0.811657
27.4758	0.830038	27.5192	0.811354	27.5625	0.812445
27.6408	0.828779	27.6842	0.810482	27.7275	0.811489
27.8042	0.830114	27.8475	0.810522	27.8908	0.812801
27.9692	0.829831	28.0125	0.812708	28.0558	0.811639
28.1325	0.830654	28.1758	0.810017	28.2208	0.811672
28.2975	0.830037	28.3408	0.810329	28.3842	0.81164
28.4608	0.830586	28.5058	0.811292	28.5492	0.811696
28.6258	0.831709	28.6692	0.809084	28.7125	0.811908
28.7908	0.829953	28.8358	0.809512	28.8775	0.810854
28.9558	0.830613	28.9992	0.810006	29.0425	0.810499
29.1208	0.829687	29.1642	0.810191	29.2058	0.811273
29.2842	0.829292	29.3292	0.809735	29.3708	0.811067
29.4492	0.828911	29.4925	0.809674	29.5358	0.810569
29.6142	0.829028	29.6575	0.810646	29.6992	0.810485
29.7775	0.830082	29.8225	0.809028	29.8642	0.810152
29.9425	0.829599	29.9858	0.809985	30.0292	0.810558
30.1058	0.828804	30.1492	0.810401	30.1925	0.809953
30.2692	0.829118	30.3142	0.809503	30.3575	0.809791
30.4342	0.829806	30.4792	0.810176	30.5208	0.810553
30.5992	0.828168	30.6442	0.809544	30.6858	0.809221
30.7642	0.828025	30.8075	0.810427	30.8508	0.809887
30.9292	0.829791	30.9725	0.810121	31.0142	0.810801
31.0925	0.828794	31.1375	0.809753	31.1792	0.810747
31.2575	0.827667	31.3008	0.810298	31.3442	0.810265
31.4208	0.828356	31.4642	0.807974	31.5075	0.810557
31.5858	0.829467	31.6292	0.809349	31.6708	0.809394
31.7492	0.8289	31.7942	0.809063	31.8358	0.810245
31.9142	0.828041	31.9575	0.808822	32.0008	0.808815
32.0792	0.827788	32.1208	0.807826	32.1658	0.808601
32.2408	0.827411	32.2858	0.808998	32.3292	0.809839
32.4075	0.827341	32.4508	0.808871	32.4925	0.808288
32.5708	0.82704	32.6158	0.808696	32.6575	0.809978
32.7358	0.826593	32.7792	0.808612	32.8208	0.80931
32.8992	0.827529	32.9425	0.808553	32.9858	0.809243
33.0642	0.827297	33.1075	0.808609	33.1508	0.807977
33.2275	0.827379	33.2708	0.807754	33.3158	0.808396
33.3942	0.827971	33.4358	0.807141	33.4808	0.808219
33.5558	0.826804	33.6008	0.807821	33.6442	0.808776
33.7208	0.826771	33.7658	0.807989	33.8075	0.808715
33.8858	0.827328	33.9292	0.808168	33.9742	0.807755
34.0508	0.827306	34.0958	0.807755	34.1375	0.807339
34.2158	0.827211	34.2575	0.80716	34.3008	0.806953
34.3792	0.827199	34.4225	0.808076	34.4658	0.807609
34.5425	0.827492	34.5858	0.807638	34.6308	0.807978
34.7075	0.825934	34.7525	0.807541	34.7958	0.806934
34.8725	0.826638	34.9158	0.806576	34.9592	0.807796
35.0375	0.826401	35.0792	0.80687	35.1225	0.80683
35.1992	0.825508	35.2442	0.806324	35.2875	0.807251
35.3658	0.825407	35.4075	0.808408	35.4525	0.806695
35.5292	0.826213	35.5725	0.807636	35.6158	0.806769
35.6925	0.825311	35.7375	0.807681	35.7792	0.806557
35.8575	0.8258	35.9008	0.80701	35.9442	0.807053
36.0225	0.825796	36.0658	0.806862	36.1092	0.805794
36.1875	0.824983	36.2292	0.807593	36.2742	0.807086
36.3525	0.825985	36.3942	0.807084	36.4392	0.807023
36.5142	0.825623	36.5608	0.806389	36.6025	0.806127
36.6808	0.823991	36.7242	0.807964	36.7675	0.805271
36.8425	0.825545	36.8875	0.806275	36.9325	0.806397
37.0092	0.824156	37.0525	0.807252	37.0958	0.805544
37.1725	0.825604	37.2175	0.805782	37.2592	0.805855
37.3375	0.824437	37.3808	0.806005	37.4258	0.805605
37.5008	0.824469	37.5458	0.806493	37.5892	0.806558
37.6675	0.824623	37.7092	0.807228	37.7542	0.806207
37.8292	0.824956	37.8742	0.80657	37.9175	0.805614
37.9942	0.823613	38.0392	0.805891	38.0808	0.805254
38.1592	0.824552	38.2025	0.80615	38.2475	0.805731
38.3258	0.824345	38.3675	0.804946	38.4108	0.804978
38.4875	0.824193	38.5325	0.805914	38.5758	0.805799
38.6525	0.824754	38.6975	0.805639	38.7392	0.805952
38.8158	0.824317	38.8592	0.80566	38.9042	0.805442
38.9792	0.823825	39.0242	0.80494	39.0675	0.804528
39.1458	0.823035	39.1892	0.805378	39.2308	0.805697
39.3092	0.823837	39.3525	0.804995	39.3958	0.8054
39.4725	0.823116	39.5175	0.806478	39.5592	0.804015
39.6375	0.822319	39.6825	0.806084	39.7242	0.80468
39.8025	0.82327	39.8458	0.80537	39.8892	0.80505
39.9658	0.823884	40.0108	0.805323	40.0542	0.80498
40.1308	0.822697	40.1742	0.804686	40.2192	0.803602
40.2958	0.82368	40.3392	0.805613	40.3825	0.804762
40.4608	0.82328	40.5042	0.805153	40.5475	0.804055
40.6258	0.822411	40.6692	0.80412	40.7125	0.804262
40.7908	0.822988	40.8325	0.804888	40.8775	0.803203
40.9558	0.822237	40.9975	0.804025	41.0408	0.802584
41.1192	0.822581	41.1642	0.804149	41.2058	0.803942
41.2842	0.821741	41.3275	0.804974	41.3708	0.802701
41.4492	0.822214	41.4925	0.804618	41.5358	0.80396
41.6125	0.821806	41.6558	0.803641	41.6992	0.802451
41.7775	0.821506	41.8208	0.803766	41.8642	0.803276
41.9425	0.821787	41.9858	0.803594	42.0292	0.802325
42.1075	0.822637	42.1508	0.803666	42.1942	0.802586
42.2708	0.822484	42.3142	0.803922	42.3575	0.802851
42.4358	0.820572	42.4792	0.803915	42.5225	0.803765
42.6008	0.822141	42.6442	0.803851	42.6875	0.802621
42.7642	0.821726	42.8092	0.80413	42.8508	0.803164
42.9292	0.821034	42.9742	0.804152	43.0158	0.803497
43.0942	0.820582	43.1375	0.804925	43.1808	0.802365
43.2592	0.820028	43.3025	0.802297	43.3442	0.802269
43.4225	0.821701	43.4675	0.802568	43.5108	0.803567
43.5875	0.821032	43.6308	0.804252	43.6742	0.802747
43.7508	0.820407	43.7958	0.803551	43.8392	0.803337
43.9158	0.82112	43.9608	0.804197	44.0042	0.801482
44.0808	0.821539	44.1258	0.803165	44.1675	0.801634
44.2458	0.819855	44.2908	0.803413	44.3325	0.802995
44.4108	0.820265	44.4542	0.802157	44.4975	0.801612
44.5758	0.821042	44.6192	0.803229	44.6625	0.801039
44.7392	0.820765	44.7842	0.803528	44.8258	0.800863
44.9042	0.820611	44.9492	0.802509	44.9908	0.801865
45.0692	0.818456	45.1125	0.803562	45.1558	0.800477
45.2342	0.819019	45.2775	0.802097	45.3192	0.80085
45.3975	0.819429	45.4425	0.80197	45.4842	0.800353
45.5625	0.819092	45.6058	0.802456	45.6508	0.800599
45.7258	0.819283	45.7708	0.801679	45.8158	0.800904
45.8908	0.819494	45.9358	0.802421	45.9792	0.801685
46.0558	0.819313	46.0992	0.801969	46.1442	0.801139
46.2225	0.819072	46.2642	0.802528	46.3092	0.800763
46.3842	0.818239	46.4292	0.800929	46.4708	0.80043
46.5508	0.818487	46.5942	0.801229	46.6358	0.801142
46.7142	0.818502	46.7592	0.801474	46.8008	0.799326
46.8792	0.818518	46.9225	0.800076	46.9658	0.800097
47.0442	0.817585	47.0875	0.801253	47.1292	0.800637
47.2075	0.818257	47.2525	0.801244	47.2958	0.799487
47.3725	0.818283	47.4158	0.801436	47.4592	0.799232
47.5358	0.819106	47.5808	0.801096	47.6242	0.800177
47.7008	0.817894	47.7442	0.801988	47.7892	0.800508
47.8658	0.818503	47.9092	0.800623	47.9525	0.799849
48.0292	0.81723	48.0742	0.801107	48.1175	0.798857
48.1958	0.819112	48.2375	0.801313	48.2825	0.800187
48.3592	0.816945	48.4042	0.800213	48.4458	0.798863
48.5242	0.818213	48.5675	0.800494	48.6108	0.798617
48.6892	0.817894	48.7325	0.801062	48.7758	0.797474
48.8525	0.816257	48.8975	0.800358	48.9408	0.799432
49.0175	0.816486	49.0625	0.800066	49.1042	0.799319
49.1825	0.81738	49.2258	0.799333	49.2708	0.799005
49.3475	0.817946	49.3908	0.799928	49.4358	0.800443
49.5108	0.815981	49.5558	0.800531	49.5992	0.80001
49.6775	0.816435	49.7208	0.801378	49.7642	0.798088
49.8408	0.817051	49.8858	0.800645	49.9292	0.798585
50.0058	0.816348	50.0492	0.801066	50.0942	0.799504
50.1708	0.816453	50.2142	0.800606	50.2575	0.799251
50.3358	0.815981	50.3792	0.798904	50.4225	0.798273
50.5025	0.816406	50.5442	0.800041	50.5858	0.798813
50.6642	0.815907	50.7092	0.799132	50.7508	0.798649
50.8292	0.815714	50.8725	0.799385	50.9175	0.798123
50.9958	0.815704	51.0375	0.799145	51.0825	0.797531
51.1575	0.816391	51.2025	0.799566	51.2442	0.797122
51.3225	0.815606	51.3675	0.799862	51.4092	0.797548
51.4858	0.816134	51.5308	0.800384	51.5742	0.797998
51.6508	0.815299	51.6958	0.799233	51.7392	0.797491
51.8158	0.814554	51.8592	0.798149	51.9025	0.796754
51.9792	0.816094	52.0242	0.798924	52.0658	0.798012
52.1442	0.814713	52.1892	0.798068	52.2308	0.797406
52.3092	0.815422	52.3525	0.798944	52.3958	0.797941
52.4742	0.814426	52.5158	0.798507	52.5608	0.795658
52.6375	0.814673	52.6825	0.798688	52.7242	0.797784
52.8025	0.814677	52.8458	0.798129	52.8892	0.796811
52.9675	0.814805	53.0108	0.797778	53.0542	0.796633
53.1308	0.814902	53.1758	0.798611	53.2175	0.795951
53.2958	0.815723	53.3392	0.797518	53.3825	0.796574
53.4592	0.814203	53.5042	0.798499	53.5458	0.796326
53.6242	0.814114	53.6675	0.797719	53.7108	0.796252
53.7875	0.815021	53.8325	0.798539	53.8742	0.796953
53.9525	0.812707	53.9958	0.797663	54.0392	0.796819
54.1158	0.813523	54.1608	0.797901	54.2025	0.796641
54.2808	0.813176	54.3242	0.798245	54.3675	0.79514
54.4458	0.813491	54.4875	0.796753	54.5325	0.797297
54.6092	0.81331	54.6525	0.796459	54.6958	0.796094
54.7725	0.812935	54.8175	0.797012	54.8592	0.795652
54.9375	0.813418	54.9808	0.797268	55.0242	0.795276
55.1025	0.813059	55.1458	0.797437	55.1875	0.795178
55.2642	0.813514	55.3092	0.797134	55.3525	0.794707
55.4308	0.812722	55.4742	0.797264	55.5175	0.795682
55.5958	0.813789	55.6375	0.796766	55.6825	0.796242
55.7592	0.812691	55.8025	0.797279	55.8458	0.794528
55.9242	0.813669	55.9675	0.796912	56.0108	0.795801
56.0875	0.811985	56.1325	0.797834	56.1742	0.794372
56.2525	0.812034	56.2958	0.797367	56.3392	0.79475
56.4175	0.812987	56.4608	0.797212	56.5025	0.794527
56.5808	0.811296	56.6242	0.797826	56.6675	0.796056
56.7458	0.812065	56.7892	0.79702	56.8308	0.794422
56.9092	0.812122	56.9542	0.795568	56.9958	0.793877
57.0742	0.812467	57.1175	0.797197	57.1608	0.793644
57.2375	0.81127	57.2808	0.796697	57.3225	0.794526
57.4008	0.810833	57.4442	0.796721	57.4892	0.793972
57.5675	0.811055	57.6092	0.796311	57.6525	0.794253
57.7292	0.811099	57.7742	0.795408	57.8158	0.794962
57.8942	0.810969	57.9392	0.796034	57.9808	0.794336
58.0592	0.812014	58.1042	0.796239	58.1458	0.793594
58.2242	0.811189	58.2675	0.795848	58.3108	0.794159
58.3875	0.811109	58.4308	0.79461	58.4758	0.794401
58.5508	0.810591	58.5958	0.796283	58.6392	0.794082
58.7158	0.809879	58.7608	0.795118	58.8042	0.794753
58.8825	0.81065	58.9242	0.794855	58.9692	0.792576
59.0458	0.810358	59.0892	0.794963	59.1325	0.79293
59.2108	0.810215	59.2542	0.79518	59.2975	0.793903
59.3742	0.81073	59.4175	0.795456	59.4608	0.79243
59.5392	0.80957	59.5825	0.794889	59.6258	0.792681
59.7042	0.810466	59.7458	0.794332	59.7908	0.793341
59.8675	0.810332	59.9125	0.795729	59.9542	0.793372
60.0325	0.808883	60.0758	0.794757	60.1192	0.793003
k1,
k1
Collection Time: 3/6/2021 10:11:23 PM
Operator Name :
Kinetics Software Version: 3.00(182)
Parameter List :
Instrument Cary 100
Instrument version 12.00
Wavelength (nm) 291.00
Ordinate mode Abs
SBW (nm) 1.0
Ave Time (sec) 0.100
Dwell Time(sec) 0.00
Cycle Time(min) 0.00
Stop Time(min) 60.00
Comments
Method Log :
Method Name : C:\Documents and Settings\GlockshuberLab\My Documents\mikhail\k341a_2.BKN
Date/Time stamp: 3/6/2021 10:10:55 PM
Method Modifications:
Saved as C:\Documents and Settings\GlockshuberLab\My Documents\mikhail\k341a_2.BKN
SampleOrBlank 1 Changed: 3/6/2021 10:11:23 PM, Old:k+og+s1, New:k1
SampleOrBlank 2 Changed: 3/6/2021 10:11:23 PM, Old:k+og+s2, New:k2
SampleOrBlank 3 Changed: 3/6/2021 10:11:23 PM, Old:k+og+s3, New:k3
End Method Modifications
<Current Wavelength> , 291.00
<Current Cell> , 1
<Cycle Count> , 366
k2,
k2
Collection Time: 3/6/2021 10:11:23 PM
Operator Name :
Kinetics Software Version: 3.00(182)
Parameter List :
Instrument Cary 100
Instrument version 12.00
Wavelength (nm) 291.00
Ordinate mode Abs
SBW (nm) 1.0
Ave Time (sec) 0.100
Dwell Time(sec) 0.00
Cycle Time(min) 0.00
Stop Time(min) 60.00
Comments
Method Log :
Method Name : C:\Documents and Settings\GlockshuberLab\My Documents\mikhail\k341a_2.BKN
Date/Time stamp: 3/6/2021 10:10:55 PM
Method Modifications:
Saved as C:\Documents and Settings\GlockshuberLab\My Documents\mikhail\k341a_2.BKN
SampleOrBlank 1 Changed: 3/6/2021 10:11:23 PM, Old:k+og+s1, New:k1
SampleOrBlank 2 Changed: 3/6/2021 10:11:23 PM, Old:k+og+s2, New:k2
SampleOrBlank 3 Changed: 3/6/2021 10:11:23 PM, Old:k+og+s3, New:k3
End Method Modifications
<Current Wavelength> , 291.00
<Current Cell> , 1
<Cycle Count> , 366
k3,
k3
Collection Time: 3/6/2021 10:11:23 PM
Operator Name :
Kinetics Software Version: 3.00(182)
Parameter List :
Instrument Cary 100
Instrument version 12.00
Wavelength (nm) 291.00
Ordinate mode Abs
SBW (nm) 1.0
Ave Time (sec) 0.100
Dwell Time(sec) 0.00
Cycle Time(min) 0.00
Stop Time(min) 60.00
Comments
Method Log :
Method Name : C:\Documents and Settings\GlockshuberLab\My Documents\mikhail\k341a_2.BKN
Date/Time stamp: 3/6/2021 10:10:55 PM
Method Modifications:
Saved as C:\Documents and Settings\GlockshuberLab\My Documents\mikhail\k341a_2.BKN
SampleOrBlank 1 Changed: 3/6/2021 10:11:23 PM, Old:k+og+s1, New:k1
SampleOrBlank 2 Changed: 3/6/2021 10:11:23 PM, Old:k+og+s2, New:k2
SampleOrBlank 3 Changed: 3/6/2021 10:11:23 PM, Old:k+og+s3, New:k3
End Method Modifications
<Current Wavelength> , 291.00
<Current Cell> , 1
<Cycle Count> , 366

## Sheet: Sup. Fig. 9b K340A+20S
1		2		3
Time (min)	Abs	Time (min)	Abs	Time (min)	Abs
0.000833333	0.886932	0.0625	0.834164	0.104167	0.876557
0.180833	0.890135	0.2275	0.837837	0.269167	0.878875
0.3475	0.891915	0.390833	0.838741	0.435833	0.881599
0.510833	0.893045	0.555833	0.841469	0.5975	0.885139
0.675833	0.894959	0.720833	0.843625	0.7625	0.886141
0.839167	0.897687	0.8825	0.844624	0.9275	0.886038
1.00417	0.896917	1.0475	0.84542	1.0925	0.887837
1.1675	0.897932	1.2125	0.847359	1.25583	0.887299
1.33417	0.89819	1.3775	0.847686	1.41917	0.890514
1.4975	0.898803	1.5425	0.847865	1.58417	0.890277
1.6625	0.900466	1.70583	0.848246	1.7475	0.889288
1.82583	0.899906	1.87083	0.849402	1.9125	0.88973
1.99083	0.900684	2.03417	0.848958	2.0775	0.890379
2.15417	0.900409	2.1975	0.849317	2.2425	0.891595
2.31917	0.900348	2.36417	0.849142	2.4075	0.890413
2.48417	0.900786	2.5275	0.850585	2.57083	0.891003											mean	SE
2.64917	0.901729	2.69417	0.849641	2.73583	0.890534									1	13.339	12.7853	0.252199
2.81417	0.900432	2.8575	0.848741	2.90083	0.891641									2	12.7458
2.97917	0.90039	3.02083	0.850617	3.06417	0.89138									3	12.2712
3.1425	0.900757	3.18583	0.850196	3.2275	0.890895
3.3075	0.901029	3.34917	0.851186	3.39417	0.890235									0.1 μM of ATPase hexamer is used for the assay
3.46917	0.899578	3.51417	0.850229	3.5575	0.889629
3.63417	0.901109	3.67917	0.849526	3.72083	0.89042
3.7975	0.899247	3.8425	0.851014	3.88583	0.889942
3.96417	0.899921	4.0075	0.850532	4.05083	0.889641
4.12583	0.900275	4.1725	0.84926	4.21417	0.890565
4.2925	0.900217	4.33583	0.850576	4.37917	0.890171
4.4575	0.898498	4.50083	0.850768	4.5425	0.890314
4.6225	0.899254	4.66417	0.849567	4.7075	0.890538
4.78417	0.900309	4.82917	0.849782	4.87083	0.890206
4.94917	0.898988	4.9925	0.849943	5.03583	0.889442
5.11417	0.899045	5.1575	0.849985	5.20083	0.889573
5.27917	0.898139	5.3225	0.849424	5.36417	0.888458
5.4425	0.898091	5.4875	0.849973	5.52917	0.88977
5.6075	0.8979	5.6525	0.848823	5.69417	0.890268
5.77083	0.897317	5.81583	0.849774	5.8575	0.889996
5.93583	0.898745	5.98083	0.849521	6.0225	0.888812
6.10083	0.897634	6.14417	0.849847	6.1875	0.888751
6.26583	0.898001	6.3075	0.849747	6.35083	0.88946
6.42917	0.897669	6.4725	0.849334	6.51583	0.888932
6.59417	0.898386	6.6375	0.848194	6.68083	0.888928
6.7575	0.89879	6.80083	0.848252	6.84583	0.887819
6.9225	0.897816	6.96583	0.84921	7.00917	0.889202
7.08583	0.897512	7.13083	0.849294	7.17417	0.888686
7.25083	0.896438	7.29417	0.848798	7.33917	0.888445
7.41583	0.896994	7.45917	0.849095	7.5025	0.887339
7.57917	0.897813	7.62417	0.849076	7.6675	0.887849
7.74583	0.897783	7.7875	0.848342	7.83083	0.887916
7.90917	0.896507	7.9525	0.848714	7.99583	0.887138
8.07917	0.895779	8.12417	0.849695	8.16917	0.886872
8.2475	0.896857	8.28917	0.847677	8.3325	0.88858
8.40917	0.896169	8.45417	0.847882	8.49583	0.886515
8.57417	0.895931	8.61917	0.847803	8.66083	0.886761
8.74083	0.898016	8.78417	0.847717	8.82583	0.887294
8.90417	0.895776	8.94917	0.846999	8.99083	0.886872
9.0675	0.896222	9.11083	0.847959	9.15583	0.887133
9.2325	0.895184	9.27583	0.84735	9.31917	0.886587
9.3975	0.894868	9.44083	0.846514	9.4825	0.887942
9.56083	0.896459	9.60417	0.847931	9.64583	0.886753
9.72417	0.894939	9.76917	0.847422	9.81083	0.887102
9.88917	0.895584	9.93417	0.846691	9.97583	0.886713
10.0542	0.89492	10.0992	0.847871	10.1408	0.886301
10.2192	0.894903	10.2625	0.846187	10.3058	0.886139
10.3825	0.895347	10.4275	0.846864	10.4692	0.885244
10.5475	0.895243	10.5925	0.8464	10.6342	0.886053
10.7125	0.894434	10.7558	0.846421	10.7975	0.885635
10.8758	0.895956	10.9192	0.846337	10.9642	0.886293
11.0392	0.895116	11.0842	0.845678	11.1275	0.886246
11.2058	0.895356	11.2475	0.846486	11.2925	0.885484
11.3675	0.895406	11.4125	0.845392	11.4542	0.885302
11.5325	0.895001	11.5758	0.846265	11.6208	0.884201
11.6958	0.89472	11.7408	0.84638	11.7842	0.885029
11.8692	0.895354	11.9125	0.845794	11.9575	0.884568
12.0358	0.893767	12.0775	0.844619	12.1208	0.885313
12.1975	0.895209	12.2425	0.846135	12.2842	0.883897
12.3625	0.894518	12.4075	0.845945	12.4492	0.88368
12.5275	0.895316	12.5708	0.843895	12.6142	0.88392
12.6925	0.895006	12.7342	0.845534	12.7775	0.884171
12.8542	0.894895	12.8992	0.845364	12.9425	0.883918
13.0208	0.893977	13.0642	0.845112	13.1075	0.883533
13.1842	0.895318	13.2292	0.843624	13.2708	0.883971
13.3492	0.893715	13.3925	0.843969	13.4358	0.881461
13.5125	0.893397	13.5575	0.843429	13.5992	0.883604
13.6775	0.892879	13.7225	0.845043	13.7642	0.883617
13.8425	0.893765	13.8858	0.844858	13.9292	0.883476
14.0058	0.893851	14.0508	0.843612	14.0925	0.882855
14.1708	0.89248	14.2142	0.843231	14.2575	0.882979
14.3342	0.893744	14.3792	0.842288	14.4208	0.882865
14.5058	0.892994	14.5525	0.843046	14.5942	0.883082
14.6742	0.894297	14.7158	0.842613	14.7592	0.882866
14.8358	0.893903	14.8808	0.843646	14.9242	0.882144
15.0008	0.894023	15.0458	0.842959	15.0875	0.88229
15.1658	0.892546	15.2092	0.842811	15.2542	0.881554
15.3308	0.891488	15.3758	0.842138	15.4175	0.880946
15.4958	0.893022	15.5392	0.841724	15.5825	0.882021
15.6592	0.892316	15.7042	0.842803	15.7475	0.880911
15.8258	0.892203	15.8692	0.842398	15.9125	0.881541
15.9892	0.892622	16.0325	0.841649	16.0758	0.881277
16.1542	0.89182	16.1975	0.840816	16.2408	0.881405
16.3192	0.89119	16.3625	0.842252	16.4058	0.880406
16.4825	0.892101	16.5275	0.841137	16.5692	0.879782
16.6475	0.892758	16.6908	0.84161	16.7342	0.881255
16.8108	0.891697	16.8558	0.841723	16.8992	0.880583
16.9775	0.890952	17.0225	0.842668	17.0642	0.881371
17.1425	0.891279	17.1858	0.841584	17.2292	0.879439
17.3058	0.891077	17.3508	0.841731	17.3942	0.881021
17.4725	0.890996	17.5142	0.841372	17.5592	0.880972
17.6375	0.89179	17.6792	0.840343	17.7225	0.880305
17.8025	0.891593	17.8442	0.840999	17.8875	0.88097
17.9642	0.890389	18.0092	0.839691	18.0525	0.879266
18.1292	0.891818	18.1742	0.839979	18.2175	0.879649
18.2942	0.891214	18.3375	0.839458	18.3808	0.879014
18.4592	0.889679	18.5025	0.840769	18.5442	0.87975
18.6225	0.891275	18.6658	0.840298	18.7108	0.878499
18.7858	0.890389	18.8308	0.840306	18.8742	0.878783
18.9525	0.889735	18.9958	0.839524	19.0392	0.879697
19.1158	0.891251	19.1608	0.840018	19.2042	0.87935
19.2825	0.88988	19.3258	0.839044	19.3692	0.878608
19.4475	0.890796	19.4892	0.840575	19.5342	0.879011
19.6108	0.889929	19.6542	0.838756	19.6975	0.878961
19.7758	0.88955	19.8192	0.83876	19.8625	0.878453
19.9392	0.889243	19.9842	0.838938	20.0258	0.877554
20.1058	0.890102	20.1492	0.839432	20.1908	0.878366
20.2692	0.889236	20.3142	0.837781	20.3575	0.87833
20.4342	0.890584	20.4775	0.838716	20.5208	0.878717
20.5975	0.889133	20.6425	0.83865	20.6858	0.878148
20.7625	0.889306	20.8075	0.836944	20.8508	0.877463
20.9292	0.889948	20.9725	0.838452	21.0158	0.878786
21.0925	0.889493	21.1375	0.838172	21.1792	0.878388
21.2575	0.889593	21.3008	0.837441	21.3458	0.878423
21.4208	0.889704	21.4658	0.837437	21.5092	0.878329
21.5858	0.887375	21.6308	0.836676	21.6742	0.87739
21.7508	0.889334	21.7942	0.837644	21.8392	0.877729
21.9142	0.888729	21.9592	0.836613	22.0025	0.87761
22.0792	0.886924	22.1225	0.836277	22.1675	0.87648
22.2442	0.88851	22.2875	0.836631	22.3292	0.877159
22.4092	0.887393	22.4525	0.836564	22.4942	0.877351
22.5725	0.887932	22.6158	0.837085	22.6608	0.876988
22.7375	0.887748	22.7825	0.836468	22.8258	0.877498
22.9025	0.887132	22.9458	0.836005	22.9892	0.876536
23.0675	0.887946	23.1125	0.836547	23.1542	0.878057
23.2308	0.88599	23.2758	0.837122	23.3192	0.876543
23.3975	0.887805	23.4392	0.83685	23.4842	0.877027
23.5625	0.88776	23.6042	0.835284	23.6492	0.877913
23.7258	0.886076	23.7692	0.835696	23.8125	0.876287
23.8892	0.88566	23.9342	0.83498	23.9775	0.876071
24.0558	0.884959	24.0992	0.83556	24.1408	0.875441
24.2192	0.886661	24.2642	0.836126	24.3058	0.875767
24.3842	0.886531	24.4275	0.836756	24.4708	0.876163
24.5492	0.887426	24.5925	0.837171	24.6358	0.875773
24.7125	0.886884	24.7575	0.835778	24.8008	0.875223
24.8775	0.886575	24.9208	0.835498	24.9658	0.875437
25.0425	0.884752	25.0858	0.833931	25.1292	0.87527
25.2142	0.885176	25.2592	0.833857	25.3025	0.875248
25.3792	0.884334	25.4242	0.835016	25.4675	0.874611
25.5442	0.884315	25.5875	0.833705	25.6325	0.874917
25.7092	0.886243	25.7525	0.834547	25.7958	0.874535
25.8742	0.884484	25.9175	0.834057	25.9592	0.874324
26.0375	0.884478	26.0808	0.834217	26.1258	0.874784
26.2025	0.884847	26.2475	0.833481	26.2908	0.873485
26.3675	0.885452	26.4125	0.833815	26.4542	0.874308
26.5325	0.884122	26.5758	0.833354	26.6192	0.873755
26.6975	0.884719	26.7408	0.832907	26.7842	0.873928
26.8625	0.883045	26.9058	0.832642	26.9492	0.874183
27.0275	0.883526	27.0692	0.832596	27.1142	0.873769
27.1975	0.884923	27.2425	0.832611	27.2842	0.87287
27.3625	0.882537	27.4075	0.833381	27.4492	0.873045
27.5275	0.883778	27.5725	0.831614	27.6142	0.873917
27.6925	0.883388	27.7358	0.831549	27.7792	0.872218
27.8558	0.882495	27.9008	0.832007	27.9442	0.873578
28.0225	0.883895	28.0642	0.832748	28.1092	0.871821
28.1875	0.882074	28.2292	0.832092	28.2725	0.872462
28.3508	0.883709	28.3942	0.832786	28.4375	0.872106
28.5142	0.882373	28.5575	0.832291	28.6008	0.871436
28.6792	0.882931	28.7225	0.831918	28.7658	0.87153
28.8425	0.881698	28.8858	0.833505	28.9308	0.872662
29.0075	0.880805	29.0525	0.832316	29.0942	0.871778
29.1708	0.881524	29.2158	0.831477	29.2592	0.871201
29.3375	0.88251	29.3792	0.831146	29.4225	0.871873
29.4992	0.881304	29.5442	0.831559	29.5875	0.872677
29.6642	0.881894	29.7092	0.830832	29.7525	0.871429
29.8292	0.880144	29.8725	0.831221	29.9158	0.871184
29.9942	0.881736	30.0375	0.831564	30.0808	0.872148
30.1575	0.881737	30.2025	0.831182	30.2442	0.871588
30.3225	0.880894	30.3658	0.831545	30.4092	0.869982
30.4858	0.880198	30.5292	0.830281	30.5742	0.86972
30.6575	0.880481	30.7025	0.830848	30.7458	0.870731
30.8242	0.881121	30.8675	0.830934	30.9092	0.870899
30.9875	0.880979	31.0325	0.830378	31.0742	0.870502
31.1525	0.880522	31.1958	0.831864	31.2392	0.870659
31.3158	0.880697	31.3592	0.829782	31.4042	0.870072
31.4808	0.880978	31.5242	0.830052	31.5658	0.869777
31.6442	0.879027	31.6892	0.829827	31.7308	0.869953
31.8092	0.879484	31.8525	0.829706	31.8958	0.870379
31.9742	0.879151	32.0158	0.830645	32.0608	0.870294
32.1358	0.880075	32.1808	0.829211	32.2242	0.868496
32.3008	0.879928	32.3458	0.830976	32.3892	0.868791
32.4658	0.878682	32.5092	0.829061	32.5542	0.86973
32.6292	0.878813	32.6742	0.829798	32.7175	0.869529
32.7958	0.879511	32.8375	0.829136	32.8825	0.868685
32.9592	0.878943	33.0025	0.828879	33.0458	0.868868
33.1225	0.878552	33.1675	0.828456	33.2108	0.86994
33.2875	0.879746	33.3308	0.828935	33.3758	0.868403
33.4525	0.878697	33.4958	0.828294	33.5392	0.869219
33.6158	0.877628	33.6608	0.829647	33.7025	0.869491
33.7808	0.877566	33.8258	0.829049	33.8675	0.869375
33.9458	0.877897	33.9892	0.827969	34.0325	0.868612
34.1092	0.878987	34.1542	0.827963	34.1975	0.868414
34.2742	0.878707	34.3175	0.82939	34.3625	0.867539
34.4375	0.877702	34.4825	0.828139	34.5258	0.868587
34.6025	0.877932	34.6475	0.827975	34.6892	0.868094
34.7658	0.878242	34.8108	0.828043	34.8542	0.86683
34.9308	0.876763	34.9742	0.827636	35.0175	0.867474
35.0958	0.87657	35.1392	0.828301	35.1825	0.867438
35.2592	0.876681	35.3025	0.826875	35.3475	0.867084
35.4242	0.877289	35.4675	0.827585	35.5108	0.868084
35.5875	0.875808	35.6325	0.827588	35.6758	0.867152
35.7525	0.875542	35.7958	0.826085	35.8392	0.866118
35.9175	0.876659	35.9608	0.82648	36.0025	0.867545
36.0808	0.875355	36.1258	0.826507	36.1658	0.867235
36.2442	0.876845	36.2892	0.825762	36.3325	0.866734
36.4108	0.874998	36.4525	0.826903	36.4958	0.866352
36.5742	0.876412	36.6192	0.82715	36.6608	0.86707
36.7392	0.875086	36.7825	0.826437	36.8258	0.866347
36.9025	0.874548	36.9458	0.826677	36.9908	0.866284
37.0675	0.875531	37.1108	0.826742	37.1525	0.864975
37.2308	0.876189	37.2758	0.825778	37.3175	0.866467
37.3975	0.876071	37.4408	0.824786	37.4825	0.865834
37.5608	0.874475	37.6042	0.825479	37.6475	0.865771
37.7258	0.875176	37.7675	0.82558	37.8108	0.86643
37.8892	0.875552	37.9325	0.825009	37.9742	0.866357
38.0525	0.874383	38.0958	0.824948	38.1392	0.8665
38.2158	0.87435	38.2608	0.825321	38.3042	0.86551
38.3808	0.873947	38.4258	0.825011	38.4675	0.864729
38.5458	0.873682	38.5892	0.824321	38.6325	0.865188
38.7108	0.873152	38.7542	0.824915	38.7975	0.864535
38.8742	0.875074	38.9192	0.825436	38.9608	0.863981
39.0392	0.873247	39.0825	0.825601	39.1258	0.863952
39.2025	0.873502	39.2475	0.824869	39.2892	0.865452
39.3675	0.874065	39.4108	0.8239	39.4542	0.864622
39.5308	0.873561	39.5758	0.824942	39.6175	0.864781
39.6975	0.874345	39.7392	0.824376	39.7825	0.862463
39.8592	0.873765	39.9025	0.825267	39.9442	0.863823
40.0242	0.872495	40.0675	0.823599	40.1108	0.865215
40.1875	0.872431	40.2325	0.823728	40.2742	0.864362
40.3525	0.872376	40.3975	0.823388	40.4408	0.862926
40.5175	0.871581	40.5625	0.823874	40.6042	0.864002
40.6825	0.873503	40.7258	0.823815	40.7692	0.863372
40.8508	0.872848	40.8908	0.823377	40.9342	0.86401
41.0108	0.872242	41.0542	0.823707	41.0975	0.864002
41.1758	0.87222	41.2175	0.824364	41.2625	0.863999
41.3392	0.872781	41.3842	0.822317	41.4258	0.862833
41.5042	0.870921	41.5475	0.822807	41.5908	0.862224
41.6692	0.872908	41.7125	0.823299	41.7558	0.862737
41.8342	0.872084	41.8758	0.82151	41.9192	0.862409
41.9975	0.871836	42.0425	0.822445	42.0842	0.862855
42.1625	0.870551	42.2058	0.821606	42.2492	0.861144
42.3258	0.87071	42.3708	0.821569	42.4142	0.862118
42.4925	0.870846	42.5342	0.822392	42.5792	0.862176
42.6558	0.871024	42.6992	0.822688	42.7442	0.862756
42.8208	0.872088	42.8658	0.822624	42.9075	0.861116
42.9875	0.871239	43.0292	0.821095	43.0725	0.861878
43.1508	0.869108	43.1958	0.82235	43.2375	0.860975
43.3158	0.868789	43.3592	0.82156	43.4042	0.861595
43.4792	0.869245	43.5242	0.820124	43.5675	0.861156
43.6458	0.871114	43.6875	0.820809	43.7325	0.862573
43.8092	0.869138	43.8525	0.820994	43.8958	0.862307
43.9758	0.869179	44.0175	0.821077	44.0625	0.862312
44.1375	0.87016	44.1825	0.820807	44.2258	0.860691
44.3025	0.870544	44.3458	0.821233	44.3908	0.860887
44.4675	0.870972	44.5108	0.820631	44.5542	0.861139
44.6308	0.868786	44.6758	0.820509	44.7175	0.86059
44.7958	0.869474	44.8392	0.819133	44.8825	0.862108
44.9592	0.868078	45.0042	0.81995	45.0458	0.860423
45.1242	0.869925	45.1675	0.820566	45.2125	0.860353
45.2908	0.868597	45.3325	0.81977	45.3758	0.860096
45.4525	0.869108	45.4975	0.820261	45.5408	0.859469
45.6175	0.867433	45.6608	0.819776	45.7058	0.860346
45.7825	0.868486	45.8258	0.81888	45.8692	0.860039
45.9475	0.868651	45.9908	0.820327	46.0342	0.858717
46.1125	0.867905	46.1558	0.819203	46.1975	0.859887
46.2758	0.867573	46.3192	0.819393	46.3625	0.860027
46.4392	0.867228	46.4842	0.819856	46.5275	0.860733
46.6058	0.867765	46.6475	0.818728	46.6908	0.85895
46.7675	0.867029	46.8125	0.819102	46.8558	0.859086
46.9325	0.868416	46.9775	0.817624	47.0192	0.86075
47.0975	0.867094	47.1408	0.81857	47.1842	0.859771
47.2692	0.866893	47.3142	0.818174	47.3558	0.858064
47.4408	0.866707	47.4858	0.818682	47.5292	0.859673
47.6058	0.867892	47.6508	0.818071	47.6925	0.859384
47.7708	0.866375	47.8142	0.817571	47.8592	0.86005
47.9342	0.865961	47.9792	0.818634	48.0225	0.858179
48.1008	0.866359	48.1442	0.817754	48.1875	0.860084
48.2658	0.866327	48.3075	0.81815	48.3525	0.857836
48.4292	0.866636	48.4725	0.818633	48.5158	0.857717
48.5942	0.865878	48.6358	0.817789	48.6808	0.858936
48.7558	0.865728	48.8008	0.818376	48.8442	0.858825
48.9208	0.864466	48.9642	0.817722	49.0092	0.855603
49.0858	0.86387	49.1308	0.814773	49.1742	0.857343
49.2508	0.864126	49.2958	0.815339	49.3392	0.856338
49.4158	0.863542	49.4592	0.814711	49.5025	0.856368
49.5792	0.864221	49.6225	0.81662	49.6675	0.855407
49.7442	0.863333	49.7875	0.815423	49.8308	0.856146
49.9075	0.863968	49.9525	0.81511	49.9942	0.855285
50.0742	0.86444	50.1158	0.815486	50.1592	0.855505
50.2358	0.864801	50.2808	0.81564	50.3225	0.856501
50.4008	0.864921	50.4458	0.816773	50.4875	0.857077
50.5658	0.864287	50.6108	0.816069	50.6525	0.857091
50.7308	0.864802	50.7742	0.816432	50.8175	0.855841
50.8925	0.864498	50.9375	0.815528	50.9808	0.856225
51.0575	0.863074	51.1025	0.815156	51.1442	0.855169
51.2208	0.863163	51.2658	0.815661	51.3092	0.855928
51.3875	0.862096	51.4308	0.814211	51.4742	0.855077
51.5508	0.863086	51.5958	0.814386	51.6392	0.854332
51.7158	0.86219	51.7608	0.811497	51.8025	0.853728
51.8792	0.861311	51.9242	0.813773	51.9675	0.854309
52.0442	0.861521	52.0892	0.813971	52.1308	0.854714
52.2092	0.861426	52.2542	0.813687	52.2958	0.85459
52.3742	0.861585	52.4158	0.813839	52.4608	0.85481
52.5375	0.86327	52.5808	0.814944	52.6258	0.855275
52.7008	0.863298	52.7458	0.813994	52.7892	0.855933
52.8658	0.861755	52.9092	0.814195	52.9542	0.855453
53.0308	0.863228	53.0742	0.814432	53.1175	0.855763
53.1942	0.863101	53.2392	0.813279	53.2825	0.854751
53.3592	0.862769	53.4042	0.814732	53.4458	0.854345
53.5242	0.861911	53.5675	0.813882	53.6108	0.855549
53.6892	0.862201	53.7325	0.814127	53.7742	0.854341
53.8525	0.862295	53.8975	0.813484	53.9392	0.855496
54.0242	0.861454	54.0692	0.812813	54.1125	0.854406
54.1908	0.862831	54.2342	0.813067	54.2758	0.853334
54.3542	0.860592	54.3975	0.814659	54.4408	0.853866
54.5192	0.862746	54.5625	0.812902	54.6058	0.854024
54.6825	0.861786	54.7258	0.812445	54.7692	0.853843
54.8542	0.862199	54.8992	0.812702	54.9408	0.853975
55.0192	0.860904	55.0642	0.812865	55.1058	0.853392
55.1842	0.861704	55.2275	0.813067	55.2708	0.853492
55.3492	0.860529	55.3925	0.812801	55.4358	0.853251
55.5142	0.860822	55.5558	0.812782	55.6008	0.854484
55.6775	0.86092	55.7208	0.812302	55.7642	0.853193
55.8425	0.860244	55.8858	0.812467	55.9292	0.853344
56.0058	0.860316	56.0508	0.812285	56.0942	0.853043
56.1708	0.860696	56.2158	0.81179	56.2575	0.854189
56.3358	0.859407	56.3792	0.811784	56.4208	0.853342
56.4992	0.860374	56.5442	0.812214	56.5858	0.853849
56.6642	0.859033	56.7075	0.812385	56.7508	0.853381
56.8292	0.859254	56.8708	0.811644	56.9158	0.851315
56.9942	0.859348	57.0358	0.811926	57.0808	0.85189
57.1575	0.858479	57.2025	0.811829	57.2442	0.852943
57.3208	0.859649	57.3658	0.811982	57.4092	0.85226
57.4858	0.857936	57.5308	0.811909	57.5742	0.85123
57.6508	0.858855	57.6958	0.811777	57.7392	0.85281
57.8242	0.859812	57.8692	0.811502	57.9125	0.852021
57.9908	0.857446	58.0325	0.810944	58.0758	0.851858
58.1525	0.859559	58.1975	0.810076	58.2408	0.85068
58.3175	0.858531	58.3608	0.810957	58.4042	0.851714
58.4808	0.858908	58.5258	0.810535	58.5692	0.851069
58.6458	0.858516	58.6908	0.810359	58.7325	0.851853
58.8108	0.858039	58.8542	0.810142	58.8975	0.850792
58.9742	0.858539	59.0192	0.810372	59.0625	0.851974
59.1392	0.857864	59.1825	0.810129	59.2275	0.850645
59.3058	0.857593	59.3475	0.810924	59.3925	0.850121
59.4692	0.857391	59.5125	0.809687	59.5558	0.850893
59.6342	0.858264	59.6758	0.809824	59.7208	0.850386
59.7975	0.856887	59.8408	0.810006	59.8842	0.849633
59.9608	0.85726	60.0058	0.810248	60.0492	0.84966
60.1258	0.85698	60.1692	0.809506	60.2125	0.850523
k+ogwt1,
k+ogwt1
Collection Time: 2/25/2021 8:48:55 AM
Operator Name :
Kinetics Software Version: 3.00(182)
Parameter List :
Instrument Cary 100
Instrument version 12.00
Wavelength (nm) 291.00
Ordinate mode Abs
SBW (nm) 1.0
Ave Time (sec) 0.100
Dwell Time(sec) 0.00
Cycle Time(min) 0.00
Stop Time(min) 60.00
Comments
Method Log :
Method Name : C:\Documents and Settings\GlockshuberLab\My Documents\mikhail\k341a+ogwt.BKN
Date/Time stamp: 2/25/2021 8:48:22 AM
Method Modifications:
Saved as C:\Documents and Settings\GlockshuberLab\My Documents\mikhail\k341a+ogwt.BKN
SampleOrBlank 1 Changed: 2/25/2021 8:48:55 AM, Old:20, New:k+ogwt1
SampleOrBlank 2 Changed: 2/25/2021 8:48:55 AM, Old:400, New:k+ogwt2
SampleOrBlank 3 Changed: 2/25/2021 8:48:55 AM, Old:900, New:k+ogwt3
End Method Modifications
<Current Wavelength> , 291.00
<Current Cell> , 1
<Cycle Count> , 366
k+ogwt2,
k+ogwt2
Collection Time: 2/25/2021 8:48:55 AM
Operator Name :
Kinetics Software Version: 3.00(182)
Parameter List :
Instrument Cary 100
Instrument version 12.00
Wavelength (nm) 291.00
Ordinate mode Abs
SBW (nm) 1.0
Ave Time (sec) 0.100
Dwell Time(sec) 0.00
Cycle Time(min) 0.00
Stop Time(min) 60.00
Comments
Method Log :
Method Name : C:\Documents and Settings\GlockshuberLab\My Documents\mikhail\k341a+ogwt.BKN
Date/Time stamp: 2/25/2021 8:48:22 AM
Method Modifications:
Saved as C:\Documents and Settings\GlockshuberLab\My Documents\mikhail\k341a+ogwt.BKN
SampleOrBlank 1 Changed: 2/25/2021 8:48:55 AM, Old:20, New:k+ogwt1
SampleOrBlank 2 Changed: 2/25/2021 8:48:55 AM, Old:400, New:k+ogwt2
SampleOrBlank 3 Changed: 2/25/2021 8:48:55 AM, Old:900, New:k+ogwt3
End Method Modifications
<Current Wavelength> , 291.00
<Current Cell> , 1
<Cycle Count> , 366
k+ogwt3,
k+ogwt3
Collection Time: 2/25/2021 8:48:55 AM
Operator Name :
Kinetics Software Version: 3.00(182)
Parameter List :
Instrument Cary 100
Instrument version 12.00
Wavelength (nm) 291.00
Ordinate mode Abs
SBW (nm) 1.0
Ave Time (sec) 0.100
Dwell Time(sec) 0.00
Cycle Time(min) 0.00
Stop Time(min) 60.00
Comments
Method Log :
Method Name : C:\Documents and Settings\GlockshuberLab\My Documents\mikhail\k341a+ogwt.BKN
Date/Time stamp: 2/25/2021 8:48:22 AM
Method Modifications:
Saved as C:\Documents and Settings\GlockshuberLab\My Documents\mikhail\k341a+ogwt.BKN
SampleOrBlank 1 Changed: 2/25/2021 8:48:55 AM, Old:20, New:k+ogwt1
SampleOrBlank 2 Changed: 2/25/2021 8:48:55 AM, Old:400, New:k+ogwt2
SampleOrBlank 3 Changed: 2/25/2021 8:48:55 AM, Old:900, New:k+ogwt3
End Method Modifications
<Current Wavelength> , 291.00
<Current Cell> , 1
<Cycle Count> , 366

## Sheet: Sup. Fig. 9b K340A+PupDHFR
1		2		3
Time (min)	Abs	Time (min)	Abs	Time (min)	Abs
0.000833333	0.853955	0.0541667	0.814649	0.0958333	0.710823
0.1725	0.85478	0.2175	0.817349	0.260833	0.711695
0.339167	0.855032	0.3825	0.81798	0.424167	0.712228
0.509167	0.85702	0.555833	0.818837	0.5975	0.712947
0.675833	0.859182	0.720833	0.819836	0.7625	0.712829
0.840833	0.85876	0.884167	0.821426	0.9275	0.71385
1.00417	0.860385	1.0475	0.820759	1.0925	0.715911
1.16917	0.861145	1.2125	0.820536	1.25583	0.713944
1.3325	0.860295	1.3775	0.823152	1.42083	0.71459
1.4975	0.861293	1.5425	0.821468	1.58417	0.714871
1.6625	0.861545	1.70583	0.822231	1.74917	0.714065
1.82583	0.861769	1.86917	0.822413	1.9125	0.71453
1.98917	0.861674	2.03417	0.822317	2.07583	0.714331
2.1525	0.862259	2.1975	0.822608	2.24083	0.714238
2.3175	0.862421	2.3625	0.822653	2.40583	0.713255
2.4825	0.862955	2.52583	0.821958	2.56917	0.712428
2.65417	0.862743	2.70083	0.821613	2.7425	0.713051
2.82083	0.863169	2.8625	0.820351	2.90583	0.711721
2.98417	0.861777	3.0275	0.821704	3.07083	0.712516					25.4237							mean	SE
3.1475	0.862813	3.1925	0.820695	3.23583	0.710035										1	25.4237	28.8701	1.47399
3.31417	0.862478	3.3575	0.821159	3.40083	0.712876										2	29.661
3.47917	0.862761	3.52083	0.820793	3.56417	0.711744										3	31.5254
3.64917	0.862223	3.69417	0.821237	3.73583	0.709725
3.81417	0.862893	3.8575	0.819979	3.90083	0.71068										0.1 μM of ATPase hexamer is used for the assay
3.97917	0.864098	4.0225	0.820557	4.06583	0.709887
4.14417	0.861663	4.1875	0.819667	4.23083	0.709868
4.3075	0.863068	4.35083	0.820022	4.39583	0.7091
4.4725	0.862065	4.51583	0.818766	4.55917	0.708615
4.63583	0.862646	4.68083	0.818797	4.7225	0.706977
4.80083	0.861679	4.84583	0.819407	4.8875	0.707742
4.96583	0.860593	5.0075	0.81759	5.05083	0.708259
5.12917	0.86109	5.1725	0.818177	5.21583	0.706617
5.29917	0.862523	5.34583	0.818162	5.3875	0.706133
5.46583	0.860606	5.50917	0.817559	5.5525	0.705504
5.62917	0.860675	5.67417	0.816904	5.71583	0.705639
5.7925	0.860632	5.8375	0.816133	5.88083	0.705334
5.95917	0.860189	6.0025	0.816799	6.04583	0.705931
6.12417	0.859788	6.1675	0.8163	6.20917	0.70522
6.2875	0.859747	6.33083	0.816355	6.37583	0.704143
6.45083	0.858995	6.49583	0.815689	6.53917	0.705726
6.61583	0.859804	6.66083	0.814764	6.70417	0.704173
6.78083	0.859301	6.82417	0.814967	6.8675	0.704075
6.94583	0.857372	6.98917	0.815134	7.0325	0.702306
7.10917	0.859357	7.15417	0.812952	7.1975	0.70297
7.27417	0.857866	7.31917	0.812567	7.36083	0.702707
7.4375	0.858631	7.4825	0.814029	7.52417	0.702272
7.60083	0.857681	7.64583	0.812698	7.68917	0.701383
7.76583	0.858176	7.81083	0.811813	7.85417	0.701509
7.93083	0.858028	7.97583	0.811234	8.0175	0.700995
8.09583	0.856266	8.13917	0.812059	8.1825	0.700191
8.26583	0.856557	8.31083	0.8117	8.35583	0.699403
8.4325	0.855739	8.47583	0.811415	8.51917	0.700728
8.59583	0.855808	8.64083	0.810294	8.68417	0.699939
8.7625	0.856437	8.80417	0.81054	8.84917	0.700292
8.92417	0.855171	8.96917	0.808298	9.0125	0.698882
9.09083	0.853874	9.13417	0.810764	9.1775	0.698405
9.25583	0.854796	9.29917	0.80791	9.3425	0.699374
9.41917	0.853989	9.46417	0.807671	9.50583	0.699654
9.58417	0.853352	9.6275	0.808299	9.6725	0.698853
9.7475	0.853331	9.7925	0.807858	9.83583	0.698098
9.9125	0.853946	9.95583	0.807335	10.0008	0.698608
10.0775	0.854232	10.1225	0.808297	10.1642	0.697589
10.2408	0.852916	10.2858	0.806575	10.3292	0.697405
10.4058	0.852707	10.4508	0.805644	10.4942	0.698078
10.5708	0.852818	10.6142	0.80695	10.6575	0.697565
10.7342	0.852157	10.7775	0.804619	10.8225	0.697124
10.8975	0.851947	10.9425	0.806555	10.9858	0.697959
11.0642	0.850938	11.1058	0.804733
11.2258	0.850883	11.2708	0.804284
11.3908	0.850995	11.4358	0.80492
11.5558	0.85018	11.5992	0.804549
11.7208	0.850664	11.7642	0.803959
11.8842	0.848912	11.9292	0.802282
12.0492	0.849294	12.0942	0.804952
12.2142	0.849585	12.2575	0.80252
12.3792	0.848265	12.4225	0.802364
12.5408	0.848743	12.5858	0.802826
12.7058	0.8489	12.7508	0.801394
12.8725	0.847993	12.9158	0.80014
13.0358	0.84647	13.0792	0.802075
13.2008	0.847361	13.2442	0.800358
13.3642	0.847982	13.4075	0.80056
13.5292	0.845909	13.5742	0.800055
13.6942	0.84604	13.7375	0.80022
13.8592	0.847098	13.9025	0.79964
14.0225	0.846835	14.0658	0.798979
14.1875	0.845611	14.2292	0.799325
14.3508	0.845997	14.3942	0.797721
14.5142	0.845966	14.5592	0.798312
14.6792	0.844469	14.7225	0.798772
14.8442	0.844608	14.8875	0.797447
15.0075	0.843819	15.0525	0.796623
15.1725	0.844932	15.2158	0.797993
15.3358	0.844217	15.3808	0.796462
15.5008	0.844448	15.5458	0.796274
15.6658	0.843507	15.7092	0.79568
15.8308	0.842523	15.8742	0.794839
15.9958	0.842422	16.0375	0.79478
16.1592	0.842642	16.2042	0.795589
16.3242	0.843003	16.3675	0.794354
16.4892	0.842609	16.5325	0.793908
16.6525	0.841964	16.6958	0.794381
16.8192	0.84147	16.8608	0.794046
16.9825	0.841454	17.0258	0.792327
17.1458	0.840491	17.1908	0.791975
17.3108	0.840346	17.3542	0.792122
17.4742	0.839888	17.5192	0.792842
17.6392	0.840263	17.6842	0.791834
17.8058	0.840303	17.8475	0.791406
17.9692	0.840271	18.0125	0.792042
18.1325	0.839738	18.1758	0.791181
18.2958	0.839367	18.3425	0.790523
18.4642	0.837953	18.5058	0.790311
18.6258	0.838174	18.6708	0.790804
18.7908	0.837708	18.8358	0.789245
18.9558	0.839239	19.0008	0.78822
19.1208	0.837835	19.1658	0.789903
19.2858	0.83753	19.3308	0.789621
19.4508	0.836923	19.4942	0.789291
19.6142	0.837078	19.6592	0.78807
19.7792	0.837002	19.8242	0.788252
19.9458	0.836854	19.9892	0.787535
20.1108	0.836147	20.1525	0.78819
20.2742	0.835537	20.3192	0.787482
20.4392	0.835906	20.4825	0.786852
20.6025	0.836416	20.6475	0.786784
20.7692	0.834928	20.8125	0.787574
20.9342	0.834245	20.9758	0.785791
21.0975	0.834283	21.1408	0.786139
21.2625	0.834314	21.3058	0.78592
21.4258	0.834092	21.4692	0.78549
21.5908	0.834269	21.6358	0.78489
21.7558	0.832853	21.7992	0.785569
21.9192	0.833726	21.9658	0.784316
22.0858	0.832807	22.1292	0.783088
22.2508	0.832456	22.2942	0.784072
22.4142	0.831673	22.4592	0.78528
22.5792	0.831936	22.6225	0.784611
22.7442	0.833326	22.7892	0.782895
22.9092	0.833337	22.9542	0.782257
23.0742	0.832379	23.1175	0.783128
23.2392	0.830947	23.2825	0.783347
23.4058	0.831812	23.4475	0.782187
23.5675	0.832095	23.6108	0.780903
23.7325	0.829804	23.7758	0.781451
23.8958	0.831213	23.9408	0.782095
24.0625	0.831374	24.1042	0.779914
24.2258	0.830531	24.2708	0.780357
24.3908	0.830451	24.4342	0.779739
24.5542	0.831026	24.5992	0.778685
24.7208	0.829376	24.7658	0.779353
24.8858	0.829177	24.9308	0.77823
25.0508	0.828574	25.0942	0.778969
25.2158	0.828987	25.2592	0.77695
25.3792	0.828238	25.4225	0.778355
25.5458	0.828942	25.5875	0.778257
25.7075	0.827612	25.7525	0.777121
25.8742	0.827042	25.9175	0.777293
26.0375	0.827372	26.0808	0.776989
26.2025	0.826689	26.2458	0.776575
26.3675	0.827878	26.4108	0.775493
26.5308	0.827954	26.5758	0.776409
26.6958	0.827032	26.7408	0.775573
26.8625	0.826461	26.9058	0.774833
27.0258	0.82501	27.0692	0.774757
27.1908	0.825306	27.2342	0.774317
27.3542	0.825584	27.3992	0.774946
27.5208	0.825336	27.5625	0.773823
27.6825	0.825665	27.7275	0.773591
27.8558	0.824929	27.9008	0.773103
28.0225	0.824596	28.0658	0.772846
28.1875	0.82479	28.2292	0.773028
28.3508	0.824359	28.3958	0.772213
28.5142	0.823909	28.5575	0.771331
28.6808	0.823713	28.7225	0.771269
28.8458	0.823602	28.8875	0.771707
29.0092	0.823857	29.0525	0.770933
29.1725	0.822451	29.2175	0.771013
29.3392	0.823848	29.3825	0.7696
29.5025	0.823186	29.5475	0.770462
29.6675	0.822644	29.7125	0.768733
29.8325	0.822219	29.8758	0.769324
29.9958	0.822444	30.0408	0.769983
30.1608	0.821188	30.2058	0.769577
30.3258	0.822012	30.3692	0.768799
30.4908	0.821174	30.5342	0.76766
30.6542	0.821816	30.6992	0.768515
30.8192	0.820526	30.8642	0.767533
30.9842	0.82065	31.0292	0.767552
31.1492	0.820436	31.1925	0.767362
31.3125	0.819943	31.3558	0.767083
31.4775	0.819183	31.5208	0.765415
31.6425	0.818573	31.6858	0.765712
31.8058	0.818523	31.8508	0.765113
31.9708	0.819179	32.0142	0.764604
32.1358	0.817916	32.1792	0.765384
32.2992	0.818252	32.3442	0.763894
32.4642	0.81966	32.5075	0.764135
32.6275	0.817784	32.6725	0.764077
32.7942	0.817291	32.8358	0.763331
32.9575	0.817599	33.0008	0.763614
33.1208	0.817028	33.1658	0.76278
33.2875	0.816594	33.3308	0.763636
33.4525	0.816454	33.4942	0.762769
33.6158	0.815452	33.6592	0.763015
33.7808	0.816355	33.8258	0.762252
33.9458	0.815022	33.9892	0.761813
34.1092	0.815928	34.1542	0.760967
34.2758	0.814431	34.3192	0.762328
34.4408	0.815184	34.4842	0.760559
34.6042	0.813059	34.6475	0.76097
34.7708	0.814466	34.8125	0.758946
34.9342	0.81416	34.9775	0.758775
35.0992	0.814513	35.1425	0.759643
35.2642	0.814304	35.3075	0.759326
35.4292	0.813995	35.4708	0.75927
35.5992	0.813496	35.6458	0.759651
35.7658	0.813557	35.8108	0.758515
35.9308	0.813439	35.9742	0.757737
36.0958	0.812725	36.1392	0.757952
36.2592	0.812624	36.3025	0.757024
36.4242	0.811572	36.4675	0.758068
36.5892	0.811153	36.6325	0.757274
36.7525	0.811475	36.7958	0.755899
36.9158	0.810654	36.9608	0.755512
37.0808	0.811251	37.1258	0.755348
37.2458	0.810845	37.2908	0.755316
37.4108	0.811052	37.4542	0.754836
37.5742	0.811026	37.6175	0.755611
37.7392	0.809325	37.7825	0.754478
37.9042	0.809188	37.9475	0.754139
38.0675	0.808951	38.1125	0.752716
38.2325	0.809011	38.2758	0.753738
38.3975	0.808374	38.4408	0.752605
38.5608	0.809051	38.6058	0.752948
38.7258	0.80817	38.7708	0.752742
38.8925	0.808133	38.9342	0.752661
39.0558	0.808604	39.0992	0.752573
39.2208	0.808116	39.2642	0.752561
39.3858	0.807217	39.4292	0.75187
39.5492	0.806593	39.5942	0.75012
39.7142	0.807082	39.7575	0.751212
39.8775	0.807157	39.9225	0.750664
40.0425	0.806103	40.0858	0.75057
40.2092	0.807329	40.2508	0.749604
40.3742	0.807218	40.4175	0.750645
40.5375	0.806079	40.5808	0.749958
40.7008	0.806389	40.7442	0.74845
40.8675	0.804001	40.9092	0.749145
41.0308	0.804213	41.0742	0.748359
41.1958	0.805106	41.2408	0.750972
41.3592	0.80562	41.4042	0.74873
41.5242	0.804518	41.5675	0.747901
41.6908	0.805475	41.7325	0.748185
41.8542	0.804408	41.8992	0.747251
42.0192	0.805526	42.0642	0.747445
42.1825	0.802966	42.2275	0.745678
42.3475	0.803727	42.3925	0.745396
42.5125	0.801749	42.5558	0.74578
42.6842	0.802921	42.7292	0.745662
42.8508	0.802545	42.8942	0.745429
43.0142	0.802813	43.0575	0.745586
43.1775	0.803338	43.2225	0.744429
43.3442	0.80277	43.3875	0.744169
43.5075	0.802304	43.5508	0.743154
43.6725	0.802004	43.7175	0.742621
43.8358	0.801924	43.8808	0.743991
44.0008	0.801279	44.0458	0.744046
44.1658	0.801085	44.2108	0.743206
44.3308	0.800874	44.3742	0.743833
44.4958	0.799887	44.5392	0.742542
44.6608	0.799359	44.7042	0.742872
44.8242	0.799596	44.8692	0.742192
44.9892	0.800291	45.0342	0.741652
45.1525	0.799712	45.1975	0.741467
45.3175	0.798833	45.3625	0.740983
45.4825	0.798807	45.5275	0.740976
45.6475	0.798455	45.6908	0.741127
45.8108	0.798438	45.8558	0.740328
45.9775	0.797849	46.0208	0.740136
46.1408	0.797615	46.1858	0.738861
46.3058	0.797483	46.3492	0.740071
46.4708	0.796746	46.5142	0.738799
46.6342	0.79721	46.6792	0.738413
46.7992	0.797427	46.8442	0.739122
46.9642	0.797149	47.0075	0.738168
47.1275	0.797227	47.1725	0.738238
47.2925	0.796533	47.3375	0.737015
47.4575	0.795909	47.5008	0.736758
47.6225	0.795392	47.6658	0.737007
47.7875	0.795287	47.8292	0.736587
47.9508	0.79481	47.9942	0.736268
48.1158	0.794657	48.1592	0.736279
48.2808	0.795161	48.3242	0.736042
48.4458	0.79459	48.4892	0.735686
48.6108	0.793438	48.6525	0.735305
48.7742	0.793782	48.8192	0.734899
48.9375	0.794299	48.9825	0.734518
49.1042	0.79354	49.1475	0.734137
49.2692	0.792447	49.3125	0.734137
49.4325	0.792741	49.4775	0.733797
49.5975	0.792196	49.6425	0.733563
49.7625	0.79301	49.8058	0.733848
49.9258	0.792333	49.9708	0.733854
50.0908	0.791674	50.1342	0.733065
50.2558	0.792521	50.2992	0.733316
50.4208	0.791709	50.4642	0.73097
50.5858	0.791013	50.6292	0.731633
50.7508	0.792092	50.7942	0.731888
50.9142	0.791508	50.9575	0.730414
51.0775	0.790151	51.1242	0.730727
51.2442	0.789951	51.2875	0.731247
51.4075	0.790164	51.4525	0.731075
51.5725	0.790427	51.6175	0.730419
51.7375	0.790065	51.7825	0.731173
51.9025	0.788755	51.9475	0.729265
52.0675	0.789939	52.1108	0.729107
52.2308	0.789015	52.2758	0.727863
52.4025	0.787913	52.4492	0.728659
52.5692	0.788028	52.6125	0.728391
52.7342	0.788534	52.7775	0.72756
52.8975	0.788251	52.9425	0.728629
53.0625	0.787547	53.1075	0.727556
53.2275	0.787465	53.2708	0.727436
53.3992	0.787996	53.4458	0.726138
53.5658	0.787385	53.6092	0.726742
53.7292	0.786862	53.7742	0.726872
53.8942	0.786475	53.9392	0.725029
54.0592	0.787294	54.1025	0.725599
54.2242	0.786798	54.2675	0.725442
54.3892	0.785933	54.4325	0.724642
54.5525	0.785258	54.5958	0.724573
54.7158	0.786389	54.7608	0.724635
54.8825	0.785287	54.9258	0.724415
55.0525	0.78606	55.0992	0.723572
55.2192	0.785408	55.2642	0.723276
55.3858	0.785425	55.4275	0.722735
55.5492	0.785469	55.5925	0.723944
55.7142	0.785051	55.7575	0.721966
55.8775	0.783766	55.9225	0.722363
56.0425	0.78392	56.0875	0.721566
56.2075	0.784176	56.2508	0.722366
56.3725	0.782964	56.4158	0.722142
56.5375	0.784053	56.5808	0.720392
56.7025	0.782796	56.7442	0.720737
56.8658	0.78201	56.9108	0.720072
57.0308	0.78211	57.0758	0.720086
57.1942	0.78215	57.2408	0.719834
57.3608	0.782902	57.4042	0.719951
57.5242	0.782252	57.5692	0.719546
57.6892	0.782102	57.7325	0.719859
57.8542	0.780948	57.8992	0.719026
58.0192	0.78063	58.0625	0.719084
58.1842	0.780607	58.2292	0.718772
58.3492	0.780299	58.3925	0.717553
58.5125	0.780581	58.5575	0.718189
58.6792	0.780217	58.7225	0.717589
58.8425	0.779996	58.8858	0.716447
59.0075	0.779815	59.0508	0.716233
59.1725	0.780148	59.2158	0.717256
59.3358	0.779018	59.3792	0.716966
59.5008	0.778773	59.5442	0.715905
59.6658	0.77869	59.7108	0.716167
59.8308	0.778815	59.8758	0.714746
59.9958	0.778419	60.0392	0.714957
60.1592	0.778265	60.2042	0.7154
k_s_1,
k_s_1
Collection Time: 3/6/2021 11:25:10 PM
Operator Name :
Kinetics Software Version: 3.00(182)
Parameter List :
Instrument Cary 100
Instrument version 12.00
Wavelength (nm) 291.00
Ordinate mode Abs
SBW (nm) 1.0
Ave Time (sec) 0.100
Dwell Time(sec) 0.00
Cycle Time(min) 0.00
Stop Time(min) 60.00
Comments
Method Log :
Method Name : C:\Documents and Settings\GlockshuberLab\My Documents\mikhail\k_pupdhfr.BKN
Date/Time stamp: 3/6/2021 11:24:47 PM
Method Modifications:
Saved as C:\Documents and Settings\GlockshuberLab\My Documents\mikhail\k_pupdhfr.BKN
SampleOrBlank 1 Changed: 3/6/2021 11:25:10 PM, Old:k1, New:k_s_1
SampleOrBlank 2 Changed: 3/6/2021 11:25:10 PM, Old:k2, New:k_s_2
SampleOrBlank 3 Changed: 3/6/2021 11:25:10 PM, Old:k3, New:k_s_3
End Method Modifications
<Current Wavelength> , 291.00
<Current Cell> , 1
<Cycle Count> , 366
k_s_2,
k_s_2
Collection Time: 3/6/2021 11:25:10 PM
Operator Name :
Kinetics Software Version: 3.00(182)
Parameter List :
Instrument Cary 100
Instrument version 12.00
Wavelength (nm) 291.00
Ordinate mode Abs
SBW (nm) 1.0
Ave Time (sec) 0.100
Dwell Time(sec) 0.00
Cycle Time(min) 0.00
Stop Time(min) 60.00
Comments
Method Log :
Method Name : C:\Documents and Settings\GlockshuberLab\My Documents\mikhail\k_pupdhfr.BKN
Date/Time stamp: 3/6/2021 11:24:47 PM
Method Modifications:
Saved as C:\Documents and Settings\GlockshuberLab\My Documents\mikhail\k_pupdhfr.BKN
SampleOrBlank 1 Changed: 3/6/2021 11:25:10 PM, Old:k1, New:k_s_1
SampleOrBlank 2 Changed: 3/6/2021 11:25:10 PM, Old:k2, New:k_s_2
SampleOrBlank 3 Changed: 3/6/2021 11:25:10 PM, Old:k3, New:k_s_3
End Method Modifications
<Current Wavelength> , 291.00
<Current Cell> , 1
<Cycle Count> , 366
k_s_3,
k_s_3
Collection Time: 3/6/2021 11:25:10 PM
Operator Name :
Kinetics Software Version: 3.00(182)
Parameter List :
Instrument Cary 100
Instrument version 12.00
Wavelength (nm) 291.00
Ordinate mode Abs
SBW (nm) 1.0
Ave Time (sec) 0.100
Dwell Time(sec) 0.00
Cycle Time(min) 0.00
Stop Time(min) 60.00
Comments
Method Log :
Method Name : C:\Documents and Settings\GlockshuberLab\My Documents\mikhail\k_pupdhfr.BKN
Date/Time stamp: 3/6/2021 11:24:47 PM
Method Modifications:
Saved as C:\Documents and Settings\GlockshuberLab\My Documents\mikhail\k_pupdhfr.BKN
SampleOrBlank 1 Changed: 3/6/2021 11:25:10 PM, Old:k1, New:k_s_1
SampleOrBlank 2 Changed: 3/6/2021 11:25:10 PM, Old:k2, New:k_s_2
SampleOrBlank 3 Changed: 3/6/2021 11:25:10 PM, Old:k3, New:k_s_3
End Method Modifications
<Current Wavelength> , 291.00
<Current Cell> , 1
<Cycle Count> , 366

## Sheet: Sup. Fig. 9b K340A+20S+PupDHFR
1		2		3
Time (min)	Abs	Time (min)	Abs	Time (min)	Abs
0.000833333	0.845788	0.0625	0.817209	0.104167	0.863131
0.180833	0.845351	0.225833	0.818328	0.269167	0.863799
0.345833	0.846983	0.390833	0.81855	0.434167	0.865855
0.510833	0.845645	0.554167	0.820736	0.599167	0.868475
0.675833	0.845149	0.719167	0.818904	0.7625	0.869255
0.840833	0.84631	0.8825	0.819715	0.9275	0.86961
1.00583	0.846133	1.0475	0.81901	1.0925	0.871334
1.16917	0.845624	1.2125	0.820316	1.2575	0.870691
1.33417	0.844771	1.3775	0.818313	1.41917	0.871165
1.4975	0.844492	1.5425	0.818784	1.58417	0.871546
1.66083	0.842762	1.70417	0.817935	1.74917	0.870388
1.82583	0.84364	1.86917	0.817729	1.91417	0.870443
1.99083	0.841653	2.03417	0.816146	2.0775	0.869442
2.15417	0.840687	2.1975	0.817973	2.24083	0.869802
2.3175	0.840981	2.3625	0.816713	2.40583	0.869695
2.4825	0.840786	2.5275	0.815973	2.56917	0.868358											mean	SE
2.64583	0.839169	2.69083	0.814875	2.73417	0.868956									1	74.2373	70.2825	1.61652
2.8125	0.839884	2.85583	0.815088	2.8975	0.86764									2	68.4746
2.97583	0.838276	3.02083	0.813728	3.0625	0.867727									3	68.1356
3.14083	0.836723	3.18417	0.813363	3.2275	0.866037
3.30583	0.836718	3.35083	0.813882	3.3925	0.86546									0.1 μM of ATPase hexamer is used for the assay
3.47083	0.834792	3.51417	0.812497	3.5575	0.864517
3.63583	0.836415	3.6775	0.812377	3.7225	0.864609
3.80083	0.833825	3.8425	0.811237	3.8875	0.861954
3.9625	0.834009	4.0075	0.810327	4.05083	0.864734
4.12917	0.832729	4.17083	0.809704	4.21583	0.863602
4.29083	0.830579	4.33583	0.808425	4.37917	0.860019
4.45583	0.831366	4.50083	0.809674	4.5425	0.86025
4.62083	0.830426	4.66583	0.808195	4.7075	0.86082
4.78583	0.830096	4.82917	0.807292	4.8725	0.860748
4.95083	0.828773	4.9925	0.806067	5.0375	0.858404
5.11583	0.828506	5.1575	0.80588	5.2025	0.857574
5.27917	0.827366	5.3225	0.805972	5.36583	0.857338
5.4425	0.827203	5.48583	0.804495	5.53083	0.856856
5.6075	0.825748	5.64917	0.80472	5.69417	0.856459
5.77083	0.825033	5.81583	0.802472	5.8575	0.854698
5.93583	0.824843	5.98083	0.802407	6.0225	0.854956
6.10083	0.823487	6.14417	0.801821	6.18583	0.854546
6.26583	0.823212	6.3075	0.800974	6.35083	0.854129
6.42917	0.822044	6.4725	0.798903	6.51417	0.851508
6.5925	0.821214	6.6375	0.799485	6.67917	0.852087
6.75583	0.820821	6.80083	0.799315	6.8425	0.850533
6.92083	0.820327	6.96583	0.798421	7.0075	0.850931
7.08583	0.819603	7.13083	0.797133	7.1725	0.850051
7.24917	0.819315	7.2925	0.795625	7.3375	0.849627
7.41417	0.817743	7.45917	0.795629	7.50083	0.84807
7.57917	0.816338	7.6225	0.794602	7.66583	0.848346
7.74417	0.815352	7.7875	0.793762	7.83083	0.845978
7.9075	0.815409	7.95083	0.793583	7.99583	0.847436
8.07083	0.814945	8.11583	0.793388	8.15917	0.845571
8.2375	0.814658	8.28083	0.793295	8.3225	0.8447
8.40083	0.813666	8.44583	0.792262	8.4875	0.843847
8.56583	0.812915	8.60917	0.790422	8.6525	0.843583
8.72917	0.810546	8.7725	0.789837	8.81583	0.843513
8.89417	0.811492	8.9375	0.790308	8.98083	0.841626
9.0575	0.810751	9.1025	0.789029	9.14417	0.841035
9.2225	0.808995	9.26583	0.788712	9.30917	0.840334
9.38583	0.808571	9.43083	0.788563	9.4725	0.83991
9.55083	0.807837	9.59583	0.787111	9.6375	0.839128
9.71583	0.807482	9.75917	0.786368	9.8025	0.837284
9.88083	0.806611	9.9225	0.785208	9.9675	0.838249
10.0442	0.806324	10.0875	0.784719	10.1308	0.837642
10.2092	0.804844	10.2525	0.784951	10.2958	0.837648
10.3742	0.803833	10.4158	0.783289	10.4608	0.836487
10.5375	0.803285	10.5808	0.783663	10.6242	0.835803
10.7008	0.80394	10.7458	0.782886	10.7892	0.83552
10.8658	0.80225	10.9092	0.782935	10.9525	0.83336
11.0292	0.801857	11.0742	0.781599	11.1175	0.833693
11.1942	0.80086	11.2375	0.780329	11.2825	0.83304
11.3592	0.800616	11.4025	0.779065	11.4458	0.831841
11.5242	0.800081	11.5675	0.779629	11.6108	0.830872
11.6892	0.79791	11.7325	0.778307	11.7742	0.831711
11.8525	0.798835	11.8975	0.777877	11.9408	0.829585
12.0175	0.797212	12.0608	0.777771	12.1042	0.83036
12.1825	0.797735	12.2242	0.777064	12.2692	0.828764
12.3458	0.79549	12.3892	0.776161	12.4325	0.826635
12.5092	0.79501	12.5525	0.774797	12.5975	0.827369
12.6742	0.794603	12.7192	0.775174	12.7608	0.826639
12.8392	0.794615	12.8825	0.773343	12.9258	0.826146
13.0025	0.793717	13.0475	0.774186	13.0908	0.825637
13.1758	0.791439	13.2208	0.772626	13.2642	0.824858
13.3425	0.791652	13.3858	0.770884	13.4275	0.824968
13.5058	0.791547	13.5508	0.771261	13.5925	0.824379
13.6708	0.791007	13.7142	0.771318	13.7558	0.822799
13.8342	0.790787	13.8792	0.769863	13.9208	0.823619
13.9992	0.789531	14.0425	0.770386	14.0842	0.822649
14.1625	0.787801	14.2058	0.768535	14.2492	0.823562
14.3275	0.78757	14.3692	0.76844	14.4142	0.821188
14.4908	0.786731	14.5342	0.768015	14.5775	0.820507
14.6558	0.786472	14.6992	0.767008	14.7425	0.819988
14.8192	0.785735	14.8642	0.76636	14.9058	0.819454
14.9842	0.785298	15.0292	0.766348	15.0708	0.819206
		15.1925	0.765711	15.2358	0.81825
		15.3558	0.765452	15.3992	0.81831
		15.5208	0.763987	15.5642	0.81793
		15.6842	0.76381	15.7292	0.816869
		15.8492	0.762798	15.8942	0.815809
		16.0142	0.764077	16.0575	0.814247
		16.1792	0.762346	16.2225	0.814791
		16.3442	0.760735	16.3858	0.814424
		16.5075	0.761797	16.5508	0.814706
		16.6725	0.7609	16.7158	0.81268
		16.8358	0.760029	16.8792	0.812138
		17.0025	0.758925	17.0442	0.810913
		17.1658	0.759219	17.2092	0.810306
		17.3308	0.758385	17.3725	0.810848
		17.4958	0.75765	17.5375	0.810291
		17.6592	0.756781	17.7025	0.809341
		17.8242	0.756335	17.8675	0.808671
		17.9875	0.75557	18.0325	0.808719
		18.1542	0.755242	18.1975	0.808138
		18.3175	0.754772	18.3608	0.808142
		18.4825	0.754482	18.5258	0.806375
		18.6458	0.754324	18.6908	0.806298
		18.8108	0.752964	18.8542	0.805426
		18.9758	0.752198	19.0192	0.804523
		19.1392	0.751747	19.1842	0.804866
		19.3058	0.751106	19.3475	0.804691
		19.4708	0.751074	19.5125	0.802537
		19.6342	0.74966	19.6775	0.803119
		19.7992	0.749167	19.8425	0.80258
		19.9642	0.749409	20.0058	0.80191
		20.1275	0.748626	20.1708	0.801847
		20.2925	0.747358	20.3342	0.80113
		20.4558	0.748248	20.5008	0.800313
		20.6208	0.746377	20.6642	0.799149
		20.7858	0.747754	20.8292	0.798468
		20.9508	0.745396	20.9942	0.797794
		21.1142	0.745798	21.1575	0.798255
		21.2792	0.744611	21.3225	0.79812
		21.4442	0.74419	21.4875	0.796817
		21.6075	0.744403	21.6508	0.797962
		21.7808	0.742958	21.8258	0.79509
		21.9458	0.742431	21.9892	0.795688
		22.1108	0.743492	22.1542	0.79543
		22.2758	0.741724	22.3192	0.794272
		22.4408	0.740926	22.4842	0.793309
		22.6042	0.740674	22.6475	0.79257
		22.7692	0.741095	22.8125	0.79338
		22.9342	0.739712	22.9758	0.792251
		23.0992	0.738405	23.1408	0.790968
		23.2642	0.739129	23.3058	0.791
		23.4275	0.738405	23.4708	0.791469
		23.5925	0.737331	23.6342	0.789786
		23.7575	0.735973	23.7992	0.789979
		23.9208	0.737	23.9642	0.789775
		24.0858	0.736191	24.1292	0.789148
		24.2508	0.735248	24.2942	0.788754
		24.4158	0.735683	24.4575	0.788591
		24.5808	0.734558	24.6225	0.787628
		24.7442	0.734291	24.7875	0.787315
		24.9092	0.733291	24.9508	0.78695
		25.0742	0.732774	25.1158	0.785007
		25.2392	0.732061	25.2808	0.784914
		25.4025	0.732421	25.4458	0.784889
		25.5675	0.731842	25.6108	0.78554
		25.7325	0.73236	25.7758	0.785086
		25.8958	0.730442	25.9392	0.784019
		26.0608	0.731293	26.1042	0.782916
		26.2258	0.730024	26.2675	0.782693
		26.3892	0.728753	26.4342	0.782453
		26.5542	0.728831	26.5975	0.781038
		26.7192	0.728762	26.7625	0.781823
		26.8825	0.72863	26.9258	0.78095
		27.0475	0.728556	27.0908	0.780813
		27.2208	0.727195	27.2642	0.779286
		27.3842	0.726642	27.4292	0.779921
		27.5492	0.726138	27.5942	0.779136
		27.7142	0.726184	27.7575	0.77827
		27.8792	0.72598	27.9225	0.778068
		28.0442	0.725404	28.0858	0.777876
		28.2092	0.724476	28.2508	0.777106
		28.3725	0.724004	28.4158	0.776147
		28.5375	0.723738	28.5808	0.776703
		28.7008	0.723282	28.7458	0.77447
		28.8658	0.723034	28.9092	0.775299
		29.0292	0.721797	29.0742	0.77531
		29.1942	0.722452	29.2392	0.77318
		29.3592	0.722469	29.4042	0.773673
		29.5242	0.721151	29.5675	0.773401
		29.6892	0.720417	29.7325	0.772909
		29.8542	0.720617	29.8958	0.771614
		30.0192	0.719401	30.0608	0.772098
		30.1842	0.719946	30.2258	0.772356
		30.3475	0.719281	30.3908	0.77104
		30.5208	0.719135	30.5642	0.770494
		30.6858	0.71834	30.7292	0.770656
		30.8492	0.716399	30.8942	0.769282
		31.0142	0.717048	31.0592	0.769445
		31.1792	0.716661	31.2225	0.767916
		31.3442	0.717401	31.3875	0.768195
		31.5075	0.716278	31.5508	0.767853
		31.6725	0.715632	31.7158	0.767177
		31.8375	0.714078	31.8792	0.766786
		32.0025	0.713897	32.0458	0.768026
		32.1658	0.713572	32.2108	0.766094
		32.3308	0.71443	32.3742	0.765602
		32.4942	0.712241	32.5392	0.765677
		32.6592	0.713016	32.7025	0.76475
		32.8242	0.713639	32.8675	0.763418
		32.9892	0.71235	33.0308	0.763855
		33.1525	0.711394	33.1958	0.763617
		33.3175	0.71095	33.3608	0.762685
		33.4825	0.710662	33.5258	0.762293
		33.6458	0.709781	33.6908	0.7627
		33.8208	0.71047	33.8625	0.762899
		33.9858	0.709712	34.0275	0.761504
		34.1492	0.709009	34.1925	0.761959
		34.3142	0.707701	34.3558	0.760416
		34.4775	0.707253	34.5225	0.76015
		34.6425	0.708057	34.6875	0.759542
		34.8092	0.706507	34.8508	0.760004
		34.9708	0.706811	35.0158	0.759416
		35.1358	0.706822	35.1792	0.758354
		35.3108	0.705752	35.3525	0.758084
		35.4742	0.705968	35.5175	0.759246
		35.6392	0.705359	35.6825	0.757967
		35.8042	0.705137	35.8475	0.756253
		35.9692	0.705053	36.0125	0.75555
		36.1342	0.703637	36.1758	0.756394
		36.2992	0.70328	36.3425	0.755374
		36.4625	0.703484	36.5058	0.755517
		36.6275	0.701841	36.6708	0.754303
		36.7925	0.703168	36.8358	0.753907
		36.9575	0.702125	37.0008	0.753409
		37.1208	0.701451	37.1642	0.752968
		37.2858	0.700798	37.3292	0.752367
		37.4508	0.701394	37.4942	0.751872
		37.6158	0.69959	37.6592	0.751995
		37.7792	0.699487	37.8242	0.751996
		37.9458	0.698578	37.9875	0.751361
		38.1092	0.699914	38.1525	0.750533
		38.2725	0.69801	38.3175	0.749928
		38.4392	0.697575	38.4808	0.749441
		38.6025	0.695601	38.6475	0.750021
		38.7692	0.69689	38.8108	0.749245
		38.9342	0.698202	38.9775	0.749248
		39.0975	0.69608	39.1425	0.74775
		39.2625	0.696439	39.3058	0.747909
		39.4275	0.695198	39.4692	0.748062
		39.5925	0.694445	39.6342	0.747895
		39.7558	0.695149	39.7992	0.747312
		39.9208	0.694526	39.9625	0.746659
		40.0858	0.694559	40.1275	0.74571
		40.2508	0.693484	40.2925	0.746428
		40.4142	0.693745	40.6225	0.743522
		40.5792	0.693327	40.7858	0.744961
		40.7442	0.692527	40.9508	0.745236
		40.9092	0.69118	41.1158	0.744196
		41.0725	0.69063	41.2808	0.744864
		41.2375	0.691671	41.4442	0.741942
		41.4008	0.691683	41.6092	0.742377
		41.5658	0.690557	41.7742	0.742059
		41.7308	0.691142	41.9392	0.74252
		41.8958	0.690686	42.1042	0.741739
		42.0608	0.69007	42.2692	0.741396
		42.2242	0.688897	42.4308	0.740862
		42.3892	0.689119	42.5975	0.740855
		42.5542	0.688534	42.7608	0.740081
		42.7192	0.687508	42.9258	0.740024
		42.8825	0.687415	43.0908	0.739255
		43.0475	0.688379	43.2558	0.738572
		43.2125	0.687309	43.4208	0.738946
		43.3758	0.687476	43.5842	0.738866
		43.5408	0.686548	43.7492	0.737903
		43.7058	0.686415	43.9142	0.73758
		43.8692	0.686339	44.0792	0.737892
		44.0358	0.685074	44.2425	0.737486
		44.2008	0.68384	44.4075	0.737446
		44.3658	0.684807	44.5725	0.737078
		44.5292	0.68534	44.7375	0.735965
		44.6942	0.683153	44.9008	0.735422
		44.8592	0.683048	45.0658	0.735419
		45.0225	0.68132	45.2308	0.734457
		45.1858	0.682264	45.3958	0.73273
		45.3525	0.681538	45.5592	0.734244
		45.5175	0.682104	45.7242	0.733911
		45.6825	0.681412	45.8892	0.73372
		45.8458	0.681427	46.0542	0.732944
		46.0092	0.679727	46.2192	0.732422
		46.1758	0.68024	46.3825	0.732183
		46.3408	0.679921	46.5475	0.731018
		46.5042	0.680173	46.7108	0.732011
		46.6692	0.679319	46.8775	0.731649
		46.8325	0.677931	47.0425	0.729964
		46.9992	0.677633	47.2075	0.731013
		47.1625	0.678771	47.3708	0.72948
		47.3292	0.678034	47.5358	0.730975
		47.4925	0.678623	47.7008	0.729635
		47.6558	0.677007	47.8642	0.729182
		47.8225	0.676643	48.0308	0.728186
		47.9858	0.67711	48.1958	0.727792
		48.1508	0.675542	48.3592	0.728851
		48.3158	0.676292	48.5242	0.728226
		48.4808	0.675393	48.6892	0.727993
		48.6458	0.67459	48.8525	0.727718
		48.8108	0.676011	49.0175	0.725915
		48.9742	0.674046	49.1825	0.726607
		49.1392	0.674255	49.3475	0.7255
		49.3025	0.673343	49.5125	0.725913
		49.4692	0.673319	49.6775	0.725149
		49.6325	0.671748	49.8408	0.724744
		49.7975	0.673311	50.0042	0.723926
		49.9625	0.672992	50.1708	0.724388
		50.1275	0.671809	50.3358	0.724012
		50.2908	0.671062	50.5008	0.723392
		50.4558	0.671905	50.6642	0.723309
		50.6208	0.670077	50.8292	0.721999
		50.7858	0.668842	50.9925	0.722657
		50.9508	0.669937	51.1575	0.722161
		51.1142	0.670123	51.3242	0.720405
		51.2792	0.670131	51.4875	0.721821
		51.4442	0.668749	51.6525	0.720261
		51.6092	0.668976	51.8158	0.720345
		51.7742	0.667984	51.9808	0.720774
		51.9392	0.668056	52.1458	0.71965
		52.1025	0.66822	52.3108	0.71959
		52.2675	0.668109	52.4758	0.718925
		52.4308	0.666946	52.6408	0.718529
		52.5958	0.665931	52.8125	0.718284
		52.7708	0.665568	52.9758	0.718222
		53.0992	0.664997	53.1425	0.718244
		53.2625	0.664729	53.3075	0.717714
		53.4292	0.664168	53.4725	0.717271
		53.5925	0.664535	53.6358	0.716569
		53.7575	0.663847	53.7992	0.715672
		53.9225	0.663657	53.9658	0.716323
		54.0858	0.663959	54.1292	0.715166
		54.2508	0.663807	54.2958	0.714663
		54.4158	0.66232	54.4592	0.714094
		54.5792	0.663538	54.6242	0.71419
		54.7442	0.663082	54.7858	0.714216
		54.9092	0.662994	54.9508	0.713554
		55.0725	0.661196	55.1175	0.712724
		55.2375	0.661646	55.2808	0.712555
		55.4008	0.660615	55.4458	0.712938
		55.5675	0.660644	55.6092	0.712158
		55.7308	0.660335	55.7758	0.711053
		55.8958	0.660333	55.9392	0.711419
		56.0608	0.660329	56.1042	0.710903
		56.2258	0.658927	56.2675	0.711354
		56.3908	0.658894	56.4342	0.71103
		56.5558	0.658369	56.5992	0.709969
		56.7192	0.658161	56.7642	0.709873
		56.8858	0.657754	56.9275	0.708384
		57.0508	0.657907	57.0925	0.70964
		57.2158	0.656286	57.2575	0.708998
		57.3792	0.656937	57.4225	0.708011
		57.5442	0.654961	57.5875	0.707914
		57.7092	0.655611	57.7508	0.707088
		57.8742	0.655569	57.9175	0.707185
		58.0375	0.655559	58.0825	0.706056
		58.2025	0.654572	58.2458	0.706465
		58.3675	0.654418	58.4108	0.706117
		58.5325	0.654319	58.5742	0.706412
		58.6958	0.653752	58.7392	0.70499
		58.8692	0.653506	58.9125	0.705467
		59.0358	0.652842	59.0775	0.704677
		59.1992	0.652428	59.2425	0.704629
		59.3642	0.65339	59.4075	0.704013
		59.5292	0.652431	59.5708	0.704212
		59.6925	0.653053	59.7375	0.704426
		59.8575	0.652352	59.9008	0.7038
		60.0208	0.650629	60.0658	0.703391
		60.1858	0.650648	60.2292	0.70327
k+og+s1,
k+og+s1
Collection Time: 3/6/2021 5:38:09 PM
Operator Name :
Kinetics Software Version: 3.00(182)
Parameter List :
Instrument Cary 100
Instrument version 12.00
Wavelength (nm) 291.00
Ordinate mode Abs
SBW (nm) 1.0
Ave Time (sec) 0.100
Dwell Time(sec) 0.00
Cycle Time(min) 0.00
Stop Time(min) 60.00
Comments
Method Log :
Method Name : C:\Documents and Settings\GlockshuberLab\My Documents\mikhail\k_og_pupdhfr.BKN
Date/Time stamp: 3/6/2021 5:37:59 PM
Method Modifications:
NumSamples Changed: 3/6/2021 5:35:46 PM, Old:1, New:3
Read WL Str Changed: 3/6/2021 5:36:23 PM, Old:500.00, New:291
Read WL1 Changed: 3/6/2021 5:36:23 PM, Old: 500.00, New: 291.00
Stop Time 1 Changed: 3/6/2021 5:36:23 PM, Old: 1.00, New: 60.00
Cell Changer Changed: 3/6/2021 5:36:23 PM, Old:OFF, New:ON
Cell2 Changed: 3/6/2021 5:36:23 PM, Old:ON, New:OFF
Cell4 Changed: 3/6/2021 5:36:23 PM, Old:ON, New:OFF
Cell6 Changed: 3/6/2021 5:36:23 PM, Old:ON, New:OFF
Calc Stop 1 Changed: 3/6/2021 5:36:23 PM, Old: 10.00, New: 60.00
SampleOrBlank 1 Changed: 3/6/2021 5:36:23 PM, Old:Sample 1, New:k+og+s1
SampleOrBlank 2 Changed: 3/6/2021 5:36:23 PM, Old:Sample 2, New:k+og+s2
SampleOrBlank 3 Changed: 3/6/2021 5:36:23 PM, Old:Sample 3, New:k+og+s3
Saved as C:\Documents and Settings\GlockshuberLab\My Documents\mikhail\k_og_pupdhfr.BKN
End Method Modifications
<Current Wavelength> , 291.00
<Current Cell> , 1
<Cycle Count> , 366
k+og+s2,
k+og+s2
Collection Time: 3/6/2021 5:38:09 PM
Operator Name :
Kinetics Software Version: 3.00(182)
Parameter List :
Instrument Cary 100
Instrument version 12.00
Wavelength (nm) 291.00
Ordinate mode Abs
SBW (nm) 1.0
Ave Time (sec) 0.100
Dwell Time(sec) 0.00
Cycle Time(min) 0.00
Stop Time(min) 60.00
Comments
Method Log :
Method Name : C:\Documents and Settings\GlockshuberLab\My Documents\mikhail\k_og_pupdhfr.BKN
Date/Time stamp: 3/6/2021 5:37:59 PM
Method Modifications:
NumSamples Changed: 3/6/2021 5:35:46 PM, Old:1, New:3
Read WL Str Changed: 3/6/2021 5:36:23 PM, Old:500.00, New:291
Read WL1 Changed: 3/6/2021 5:36:23 PM, Old: 500.00, New: 291.00
Stop Time 1 Changed: 3/6/2021 5:36:23 PM, Old: 1.00, New: 60.00
Cell Changer Changed: 3/6/2021 5:36:23 PM, Old:OFF, New:ON
Cell2 Changed: 3/6/2021 5:36:23 PM, Old:ON, New:OFF
Cell4 Changed: 3/6/2021 5:36:23 PM, Old:ON, New:OFF
Cell6 Changed: 3/6/2021 5:36:23 PM, Old:ON, New:OFF
Calc Stop 1 Changed: 3/6/2021 5:36:23 PM, Old: 10.00, New: 60.00
SampleOrBlank 1 Changed: 3/6/2021 5:36:23 PM, Old:Sample 1, New:k+og+s1
SampleOrBlank 2 Changed: 3/6/2021 5:36:23 PM, Old:Sample 2, New:k+og+s2
SampleOrBlank 3 Changed: 3/6/2021 5:36:23 PM, Old:Sample 3, New:k+og+s3
Saved as C:\Documents and Settings\GlockshuberLab\My Documents\mikhail\k_og_pupdhfr.BKN
End Method Modifications
<Current Wavelength> , 291.00
<Current Cell> , 1
<Cycle Count> , 366
k+og+s3,
k+og+s3
Collection Time: 3/6/2021 5:38:09 PM
Operator Name :
Kinetics Software Version: 3.00(182)
Parameter List :
Instrument Cary 100
Instrument version 12.00
Wavelength (nm) 291.00
Ordinate mode Abs
SBW (nm) 1.0
Ave Time (sec) 0.100
Dwell Time(sec) 0.00
Cycle Time(min) 0.00
Stop Time(min) 60.00
Comments
Method Log :
Method Name : C:\Documents and Settings\GlockshuberLab\My Documents\mikhail\k_og_pupdhfr.BKN
Date/Time stamp: 3/6/2021 5:37:59 PM
Method Modifications:
NumSamples Changed: 3/6/2021 5:35:46 PM, Old:1, New:3
Read WL Str Changed: 3/6/2021 5:36:23 PM, Old:500.00, New:291
Read WL1 Changed: 3/6/2021 5:36:23 PM, Old: 500.00, New: 291.00
Stop Time 1 Changed: 3/6/2021 5:36:23 PM, Old: 1.00, New: 60.00
Cell Changer Changed: 3/6/2021 5:36:23 PM, Old:OFF, New:ON
Cell2 Changed: 3/6/2021 5:36:23 PM, Old:ON, New:OFF
Cell4 Changed: 3/6/2021 5:36:23 PM, Old:ON, New:OFF
Cell6 Changed: 3/6/2021 5:36:23 PM, Old:ON, New:OFF
Calc Stop 1 Changed: 3/6/2021 5:36:23 PM, Old: 10.00, New: 60.00
SampleOrBlank 1 Changed: 3/6/2021 5:36:23 PM, Old:Sample 1, New:k+og+s1
SampleOrBlank 2 Changed: 3/6/2021 5:36:23 PM, Old:Sample 2, New:k+og+s2
SampleOrBlank 3 Changed: 3/6/2021 5:36:23 PM, Old:Sample 3, New:k+og+s3
Saved as C:\Documents and Settings\GlockshuberLab\My Documents\mikhail\k_og_pupdhfr.BKN
End Method Modifications
<Current Wavelength> , 291.00
<Current Cell> , 1
<Cycle Count> , 366
